# Supplementary material for: Tris(1,10-phenanthroline)nickel(II) dichromate tetra­hydrate
Source: Acta Crystallogr Sect E Struct Rep Online. 2010 Jan 13;66(Pt 2):m144. doi: 10.1107/S1600536810000802 (PMC2979795; doi:10.1107/S1600536810000802)
Supplement: Supplementary file 2 [file e-66-0m144-Isup2.hkl]

# 
# h,k,l, Fc-squared, Fo-squared, sigma(Fo-squared) and status flag 
# 
data_I
_shelx_title ' 090805e in C2/c' 
_shelx_refln_list_code          4 
_shelx_F_calc_maximum      723.61 
_exptl_crystal_F_000      3632.00 
_reflns_d_resolution_high  0.8346 
 
loop_ 
 _symmetry_equiv_pos_as_xyz 
 'x, y, z' 
 '-x, y, -z+1/2' 
 'x+1/2, y+1/2, z' 
 '-x+1/2, y+1/2, -z+1/2' 
 '-x, -y, -z' 
 'x, -y, z-1/2' 
 '-x+1/2, -y+1/2, -z' 
 'x+1/2, -y+1/2, z-1/2' 
 
_cell_length_a    26.8991 
_cell_length_b    17.8121 
_cell_length_c    17.3656 
_cell_angle_alpha  90.000 
_cell_angle_beta  105.274 
_cell_angle_gamma  90.000 
 
_shelx_F_squared_multiplier     1.000 
 
loop_ 
 _refln_index_h 
 _refln_index_k 
 _refln_index_l 
 _refln_F_squared_calc 
 _refln_F_squared_meas 
 _refln_F_squared_sigma 
 _refln_observed_status 
   2   0   0   354072.34   215263.33   3176.75 o 
   4   0   0     6946.14     4030.49    259.62 o 
   6   0   0   193540.09   167917.80  14183.93 o 
   8   0   0    97698.70   134519.08   5207.93 o 
  10   0   0     8221.42    13216.29    630.11 o 
  12   0   0    23767.86    25001.16    892.27 o 
  14   0   0     3529.25     4775.11    531.82 o 
  16   0   0     1167.15     1218.46    453.61 o 
  18   0   0     5666.84     5712.71    609.46 o 
  20   0   0    23747.23    25579.83   1153.93 o 
  22   0   0    14800.93    16510.44   1380.37 o 
  24   0   0      338.90      330.01    733.76 o 
  26   0   0     1268.37     2270.23   1403.13 o 
  28   0   0       56.80     -930.16   1229.71 o 
  30   0   0      184.24      898.63   1387.36 o 
   1   1   0   100113.27    26756.74   1463.45 o 
   3   1   0     8176.92      999.39    142.61 o 
   5   1   0      364.68      739.18    201.58 o 
   7   1   0     6251.60     3282.08    230.78 o 
   9   1   0    29173.55    31427.46   1108.27 o 
  11   1   0    35627.40    38676.54    985.90 o 
  13   1   0     1880.87     2342.38    294.26 o 
  15   1   0      509.28      -82.12    240.56 o 
  17   1   0       32.00      -35.71    288.04 o 
  19   1   0      418.18      332.63    306.32 o 
  21   1   0      872.57      484.59    419.13 o 
  23   1   0       25.78     -636.27    424.18 o 
  25   1   0       21.20      271.04    647.29 o 
  27   1   0      496.68      370.49    869.53 o 
  29   1   0      222.92      356.37    796.86 o 
  31   1   0      585.68     1511.36    822.91 o 
   0   2   0    42795.40    20477.97    464.64 o 
   2   2   0     2096.81     6283.23    239.16 o 
   4   2   0    33281.62    40130.41   1608.93 o 
   6   2   0      195.73      126.20    228.61 o 
   8   2   0     5690.69     6079.57    358.86 o 
  10   2   0     1626.92     1711.82    229.01 o 
  12   2   0    11629.01    12727.48    469.09 o 
  14   2   0    13453.51    14822.22    639.64 o 
  16   2   0     2061.50     2645.65    317.58 o 
  18   2   0      207.71       59.29    288.52 o 
  20   2   0      628.45      268.19    346.25 o 
  22   2   0      202.33       71.11    451.50 o 
  24   2   0        1.32      116.11    538.64 o 
  26   2   0        4.01       12.71    669.59 o 
  28   2   0      105.11      -86.30    839.35 o 
  30   2   0      373.83      146.58    792.89 o 
   1   3   0    38833.58    54107.02    790.56 o 
   3   3   0   188584.56   174035.09   8872.38 o 
   5   3   0    52287.07    56196.82   1388.22 o 
   7   3   0      459.11      593.11    213.77 o 
   9   3   0    13944.29     9906.79    554.34 o 
  11   3   0    44254.51    50840.39   1025.09 o 
  13   3   0       60.77       32.85    206.79 o 
  15   3   0    11138.85    10051.69    465.45 o 
  17   3   0      625.46      296.22    263.92 o 
  19   3   0    10477.81    11620.06    673.29 o 
  21   3   0       71.34      164.81    353.32 o 
  23   3   0     3979.24     6550.86   1068.27 o 
  25   3   0     1563.34     2391.88    705.05 o 
  27   3   0      451.68     1536.73    752.42 o 
  29   3   0       87.40      400.79    923.46 o 
   0   4   0    34637.06    35664.11   2278.11 o 
   2   4   0   193250.78   181841.23  16729.75 o 
   4   4   0    76891.20    65398.99   1638.40 o 
   6   4   0      449.28      931.34    236.24 o 
   8   4   0     4227.33     5302.95    411.87 o 
  10   4   0     2267.01     1195.93    264.98 o 
  12   4   0     1845.01     1291.48    290.04 o 
  14   4   0     4963.35     4475.50    341.95 o 
  16   4   0     5116.88     4922.16    363.24 o 
  18   4   0      256.37       51.39    385.85 o 
  20   4   0     8161.33     8054.61    630.57 o 
  22   4   0     3531.51     3253.13    502.08 o 
  24   4   0      347.39      373.04    505.49 o 
  26   4   0      140.86      327.05    556.08 o 
  28   4   0      299.13     1206.94    837.13 o 
  30   4   0      158.64      851.34   1024.76 o 
   1   5   0    40898.89    57339.34   1092.27 o 
   3   5   0     9354.00     8095.38    484.90 o 
   5   5   0      230.51      156.53    264.18 o 
   7   5   0    24456.37    22693.77   1130.76 o 
   9   5   0     1566.34     1046.34    295.81 o 
  11   5   0     5579.29     4160.87    353.24 o 
  13   5   0     4520.14     3691.01    370.47 o 
  15   5   0     5660.06     4830.20    418.40 o 
  17   5   0      244.82      154.76    370.37 o 
  19   5   0      997.65      718.44    467.56 o 
  21   5   0        9.09      170.08    374.09 o 
  23   5   0     2182.69     2085.84    535.17 o 
  25   5   0       79.29      273.41    632.92 o 
  27   5   0        7.79     -357.67    715.93 o 
  29   5   0       50.55     3689.12   1749.97 o 
   0   6   0    22564.68    30259.56    977.03 o 
   2   6   0     6198.51     7787.13    409.86 o 
   4   6   0     1409.24     1398.71    408.97 o 
   6   6   0      103.36      318.78    312.12 o 
   8   6   0    23351.50    20048.05   1647.50 o 
  10   6   0      281.51      526.35    259.57 o 
  12   6   0    36959.40    38947.63   1552.21 o 
  14   6   0    13425.72    13258.76    587.79 o 
  16   6   0     6962.81     8408.53    678.99 o 
  18   6   0     3957.52     3918.96    564.83 o 
  20   6   0      960.62      798.87    447.22 o 
  22   6   0     1291.03     1150.70    541.32 o 
  24   6   0      119.98      448.32    576.35 o 
  26   6   0      417.72      856.00    688.69 o 
  28   6   0      200.94     -123.72    728.59 o 
   1   7   0    23233.77    17943.72    576.09 o 
   3   7   0    31555.72    35133.05    992.70 o 
   5   7   0     9731.37     8606.80    588.63 o 
   7   7   0     2834.42     4189.96    407.42 o 
   9   7   0       14.17       32.99    289.50 o 
  11   7   0       28.79      -64.11    294.30 o 
  13   7   0      458.60      242.43    283.34 o 
  15   7   0       17.02     -302.46    359.54 o 
  17   7   0     2043.79     1904.67    453.39 o 
  19   7   0     6243.21     6539.01    650.70 o 
  21   7   0     1107.79     1149.12    513.33 o 
  23   7   0      283.51      287.64    692.08 o 
  25   7   0      468.12       -5.26    827.69 o 
  27   7   0        0.59      482.86    851.34 o 
  29   7   0       54.73      851.34   1056.29 o 
   0   8   0     5095.10     3377.02    638.50 o 
   2   8   0     1927.62     1041.31    305.16 o 
   4   8   0    66074.13    63229.66   1714.41 o 
   6   8   0     7780.38     6450.58    555.81 o 
   8   8   0    16157.16    16226.21    928.43 o 
  10   8   0     1513.17     1734.38    358.89 o 
  12   8   0      731.49      960.67    364.39 o 
  14   8   0     5402.40     6619.95    595.98 o 
  16   8   0    16576.44    20353.22   2284.65 o 
  18   8   0     2177.08     2438.89    523.37 o 
  20   8   0      261.57      667.26    566.64 o 
  22   8   0     4173.43     5172.68    855.17 o 
  24   8   0      124.50      196.71    545.49 o 
  26   8   0     1126.19      785.57    936.02 o 
  28   8   0       77.03      448.07    819.81 o 
   1   9   0     2181.44     3077.83    356.81 o 
   3   9   0      249.79     -101.55    266.45 o 
   5   9   0    27529.11    26598.57   1318.65 o 
   7   9   0     1879.89     2883.36    469.61 o 
   9   9   0     1070.49      483.70    335.28 o 
  11   9   0    11432.67    10121.19    654.37 o 
  13   9   0        2.38      192.96    339.92 o 
  15   9   0     5826.12     7013.21    767.15 o 
  17   9   0       29.52      -45.77    525.63 o 
  19   9   0        9.97     -185.44    465.69 o 
  21   9   0     1002.33      174.75    566.52 o 
  23   9   0     1638.86     1464.20    674.11 o 
  25   9   0        2.01     -518.78    581.77 o 
  27   9   0      996.24     2001.33   1078.74 o 
   0  10   0    22405.44    16971.01    949.19 o 
   2  10   0     1714.93     2307.11    346.05 o 
   4  10   0     4624.32     5030.13    454.16 o 
   6  10   0      284.87      506.37    414.68 o 
   8  10   0     1070.83      678.15    466.56 o 
  10  10   0      179.45      321.10    405.60 o 
  12  10   0      105.47        6.51    381.39 o 
  14  10   0      106.81     -448.84    457.38 o 
  16  10   0      133.22      -74.17    513.07 o 
  18  10   0        0.83      237.32    550.46 o 
  20  10   0      231.94      404.18    595.55 o 
  22  10   0     1860.28     2823.48    796.51 o 
  24  10   0       87.28      132.52    557.92 o 
  26  10   0      131.43      -32.87    577.80 o 
   1  11   0     1228.33      794.21    286.11 o 
   3  11   0      704.48      607.75    309.55 o 
   5  11   0     8207.27     6894.97    512.83 o 
   7  11   0     9476.93    10148.90    769.67 o 
   9  11   0     4443.99     4184.71    617.05 o 
  11  11   0     1236.32     1495.61    492.38 o 
  13  11   0     2181.96     2108.61    584.69 o 
  15  11   0     2191.49     2532.70    669.22 o 
  17  11   0     1031.45      936.89    555.20 o 
  19  11   0     1476.67     1732.02    766.00 o 
  21  11   0       36.91      763.21    633.05 o 
  23  11   0      124.72     -401.34    577.50 o 
  25  11   0        0.22     -664.21    612.35 o 
   0  12   0      391.01      485.12    462.54 o 
   2  12   0     3208.85     2900.12    402.29 o 
   4  12   0     8924.80     9762.53    621.96 o 
   6  12   0      841.15      483.06    309.06 o 
   8  12   0     4112.86     3597.69    614.06 o 
  10  12   0      938.50      542.05    459.49 o 
  12  12   0     1832.06     2191.51    598.04 o 
  14  12   0      384.09      536.50    740.77 o 
  16  12   0     3252.99     2773.19    977.46 o 
  18  12   0     1999.75     3263.99    929.12 o 
  20  12   0       39.79      -17.29    607.91 o 
  22  12   0      229.80      302.89    526.42 o 
  24  12   0      488.65      536.60    557.90 o 
   1  13   0      436.48      732.80    373.64 o 
   3  13   0      375.24      477.74    343.23 o 
   5  13   0      344.14      -59.49    301.75 o 
   7  13   0       77.00     -171.91    471.03 o 
   9  13   0     2547.44     3405.35    750.63 o 
  11  13   0      817.52     1078.59    550.51 o 
  13  13   0     1749.96     2322.78    935.62 o 
  15  13   0     1748.46     1317.71    731.07 o 
  17  13   0       33.63       77.79    706.67 o 
  19  13   0      547.71      857.05    777.91 o 
  21  13   0      435.59      292.33    985.41 o 
  23  13   0      256.26     -222.97    699.93 o 
   0  14   0      375.67      298.30    491.49 o 
   2  14   0      425.40      235.28    354.04 o 
   4  14   0     2187.73     1686.73    466.54 o 
   6  14   0     1946.00     1661.02    527.94 o 
   8  14   0        7.19      225.62    533.68 o 
  10  14   0     1406.35     1641.02    585.60 o 
  12  14   0      318.68      987.01    758.70 o 
  14  14   0      248.19      334.85    631.75 o 
  16  14   0     1511.10     1474.89    968.14 o 
  18  14   0      319.63      213.76    985.34 o 
  20  14   0      231.03      245.21    934.63 o 
  22  14   0       33.71     -408.52    775.28 o 
   1  15   0       57.01     -144.32    367.81 o 
   3  15   0      956.41      244.47    490.20 o 
   5  15   0      133.53      675.56    552.50 o 
   7  15   0     1773.92     2627.28    579.72 o 
   9  15   0      266.88       69.90    456.34 o 
  11  15   0       75.32     -504.36    661.54 o 
  13  15   0     3523.83     3595.04   1022.27 o 
  15  15   0     4943.50     4088.66   1537.14 o 
  17  15   0      255.37     -213.62    740.77 o 
  19  15   0     2901.68     3133.54    989.87 o 
  21  15   0      601.24      307.94   1072.05 o 
   0  16   0     2537.46     3168.86   1229.71 o 
   2  16   0       91.65      321.84    558.93 o 
   4  16   0      983.05     1063.64    482.68 o 
   6  16   0      124.75      491.74    498.29 o 
   8  16   0      948.56     1166.92    584.29 o 
  10  16   0       76.41      236.83    874.98 o 
  12  16   0      546.97      697.45    768.24 o 
  14  16   0      924.52      275.73    773.28 o 
  16  16   0      539.86      572.36    912.29 o 
  18  16   0      744.91     1080.30    851.45 o 
  20  16   0      345.29     -523.75    740.77 o 
   1  17   0     1558.26     1724.01    788.27 o 
   3  17   0     1486.53     1557.63    720.26 o 
   5  17   0      492.50     1363.74    549.83 o 
   7  17   0      196.77      409.30    450.43 o 
   9  17   0      157.08       -5.00    674.18 o 
  11  17   0     1709.08     2146.57    946.97 o 
  13  17   0      152.56     -110.68    825.98 o 
  15  17   0      156.80      231.08    802.63 o 
  17  17   0      140.61      507.39    930.92 o 
   0  18   0     5214.04     6857.99   1545.02 o 
   2  18   0      197.23      -13.61    693.68 o 
   4  18   0     1908.96     2757.11    754.13 o 
   6  18   0      948.63     1226.47    866.11 o 
   8  18   0       90.11      894.75   1481.96 o 
  10  18   0      277.51      297.12    718.20 o 
  12  18   0       59.28     -750.10    673.83 o 
  14  18   0      344.31      -74.04    752.42 o 
  16  18   0      456.69     1198.18   1403.13 o 
   1  19   0       54.25      538.34    796.55 o 
   3  19   0        5.12      365.35    635.14 o 
   5  19   0      473.36     1579.44    873.09 o 
   7  19   0      300.23     1016.52    873.78 o 
   9  19   0        3.10        0.00    930.16 o 
  11  19   0        1.02      308.48    832.53 o 
  13  19   0      118.00       74.37    734.91 o 
   0  20   0      323.62      709.45   1213.94 o 
   2  20   0        3.68     -134.24    562.89 o 
   4  20   0       33.40     1048.93    993.23 o 
   6  20   0       38.25      320.49    746.53 o 
   8  20   0      296.36      441.43   1166.65 o 
  10  20   0       35.96      -15.77    867.10 o 
   1  21   0      182.34     2028.30    902.15 o 
   3  21   0      493.12     1198.43    691.34 o 
   5  21   0       47.22      879.91    784.01 o 
 -31   1   1        1.23      490.63    741.27 o 
 -29   1   1     3141.81     4013.05   1332.18 o 
 -27   1   1     1602.26     1252.83    830.53 o 
 -25   1   1      580.19      105.61    573.39 o 
 -23   1   1      567.06      498.20    437.02 o 
 -21   1   1      587.68      502.03    368.80 o 
 -19   1   1      691.57      829.17    330.65 o 
 -17   1   1     3254.31     3804.94    369.33 o 
 -15   1   1    37219.36    39214.11   1274.18 o 
 -13   1   1      155.92     -130.81    220.06 o 
 -11   1   1     1511.70     1184.02    223.67 o 
  -9   1   1    47069.64    43775.46    801.16 o 
  -7   1   1     4485.82     5741.00    278.97 o 
  -5   1   1     3281.73     3411.61    232.30 o 
  -3   1   1   115476.40   143323.41   7723.58 o 
  -1   1   1    44662.05    21563.37    772.51 o 
   1   1   1   141184.09   104848.86   6363.47 o 
   3   1   1    11753.71    16847.95    894.29 o 
   5   1   1   224415.14   237163.83   3304.09 o 
   7   1   1   281613.09   396452.16   3181.74 o 
   9   1   1    21921.12    19544.62    981.73 o 
  11   1   1     6225.63     8073.11    383.59 o 
  13   1   1      157.07      206.50    225.94 o 
  15   1   1       76.09       97.43    265.41 o 
  17   1   1     2525.15     2518.19    379.81 o 
  19   1   1     7270.58     7352.71    579.18 o 
  21   1   1      156.52      363.17    373.74 o 
  23   1   1     1040.08      638.65    517.72 o 
  25   1   1      951.12      606.98    498.12 o 
  27   1   1     1329.26     1618.43    940.76 o 
  29   1   1       25.94      660.42    799.24 o 
 -30   2   1     1328.60     1835.75    919.57 o 
 -28   2   1        6.89     -409.69    821.33 o 
 -26   2   1     1031.11     1340.07    772.79 o 
 -24   2   1       51.24      -44.24    551.34 o 
 -22   2   1      258.47      275.34    383.24 o 
 -20   2   1     7411.47     8282.66    522.28 o 
 -18   2   1    27886.62    26675.67   1106.93 o 
 -16   2   1     7345.70     8004.96    441.63 o 
 -14   2   1     6269.44     5674.14    341.20 o 
 -12   2   1     8095.61     6156.57    318.30 o 
 -10   2   1      662.81     1435.19    268.74 o 
  -8   2   1    27605.66    31112.52   1023.90 o 
  -6   2   1    13122.78    10797.50    715.57 o 
  -4   2   1    22173.92    26781.94   1601.41 o 
  -2   2   1       28.17      144.32    201.20 o 
   0   2   1     2783.14      324.79    147.42 o 
   2   2   1    99247.48   123667.78   2571.37 o 
   4   2   1    38249.43    41802.29    980.76 o 
   6   2   1    54257.55    69252.90   2045.27 o 
   8   2   1    32278.42    25336.27    657.88 o 
  10   2   1     4639.12     3358.26    309.31 o 
  12   2   1    11165.63     8636.37    449.00 o 
  14   2   1     3965.97     3242.15    324.34 o 
  16   2   1    21632.52    21606.48    678.10 o 
  18   2   1     6629.26     7308.05    563.86 o 
  20   2   1      697.06      672.91    416.07 o 
  22   2   1      422.93      923.79    544.65 o 
  24   2   1     1233.70     2029.74    625.78 o 
  26   2   1       33.73      679.50    635.27 o 
  28   2   1     2000.25     2290.92    961.93 o 
  30   2   1      493.33     2031.65    913.58 o 
 -31   3   1      321.35     1277.00    935.62 o 
 -29   3   1      262.74     1232.28    985.42 o 
 -27   3   1      926.53     1627.46    800.56 o 
 -25   3   1        0.38     -278.10    487.36 o 
 -23   3   1       11.20      -34.97    408.38 o 
 -21   3   1      274.80      339.20    368.37 o 
 -19   3   1      440.29      494.55    304.79 o 
 -17   3   1       23.65      -59.52    247.80 o 
 -15   3   1        8.78       33.25    224.42 o 
 -13   3   1    27177.53    31134.34   1265.14 o 
 -11   3   1      891.35       42.62    232.22 o 
  -9   3   1    24190.97    31735.65    944.38 o 
  -7   3   1    41228.77    41379.48    751.91 o 
  -5   3   1    15937.82    24351.64    530.18 o 
  -3   3   1    22180.88    14007.73    745.03 o 
  -1   3   1    14614.75    15870.45    449.61 o 
   1   3   1    14733.66    17510.52    922.78 o 
   3   3   1     1432.05     1519.69    240.56 o 
   5   3   1      694.35     1025.21    208.80 o 
   7   3   1     9278.94    11995.49    402.22 o 
   9   3   1     3076.67     2904.30    275.34 o 
  11   3   1    27824.33    22813.26    582.76 o 
  13   3   1     6615.32     8584.29    432.44 o 
  15   3   1      288.73       57.69    255.19 o 
  17   3   1     2057.27     2045.58    382.22 o 
  19   3   1     1890.54     1745.57    405.13 o 
  21   3   1     2682.54     2654.02    576.97 o 
  23   3   1       34.83      397.61    448.99 o 
  25   3   1      108.59     -246.73    546.65 o 
  27   3   1      445.63      314.09    579.09 o 
  29   3   1       95.22     -662.15   1261.24 o 
 -30   4   1      626.27      598.54    952.70 o 
 -28   4   1     1432.44     2057.00   1006.62 o 
 -26   4   1     1959.20     1957.38    675.83 o 
 -24   4   1       46.41     -224.51    503.00 o 
 -22   4   1     5245.89     4464.04    618.75 o 
 -20   4   1     4410.62     3889.07    479.18 o 
 -18   4   1     6680.94     6911.07    409.48 o 
 -16   4   1     4342.61     4421.83    352.37 o 
 -14   4   1     1993.14     1489.73    295.19 o 
 -12   4   1       21.29      298.91    252.76 o 
 -10   4   1    29376.44    31526.05   1459.39 o 
  -8   4   1     5196.80     5303.29    399.83 o 
  -6   4   1   142327.72   150106.02   6203.15 o 
  -4   4   1   299648.41   306789.75   7035.88 o 
  -2   4   1     1165.76     1793.90    526.87 o 
   0   4   1   124532.41   116580.12   5363.48 o 
   2   4   1    53490.88    55510.27   1481.39 o 
   4   4   1      223.01      244.62    247.93 o 
   6   4   1    12228.97    16957.50    458.48 o 
   8   4   1     5887.89     7815.50    360.53 o 
  10   4   1     8185.39     7176.88    366.86 o 
  12   4   1     9131.28    11074.76    600.54 o 
  14   4   1    17747.47    19961.01    803.48 o 
  16   4   1    25863.52    30207.75   1697.56 o 
  18   4   1     2924.48     2032.29    387.25 o 
  20   4   1     3412.63     3741.48    499.81 o 
  22   4   1     2039.20     1661.26    519.51 o 
  24   4   1      240.06      242.17    615.80 o 
  26   4   1        4.50      -44.81    497.11 o 
  28   4   1      914.80     1749.97   1261.24 o 
  30   4   1       33.92     -189.19    930.16 o 
 -29   5   1      116.41     -646.39    835.57 o 
 -27   5   1      283.40     1268.25    798.94 o 
 -25   5   1       17.75      186.82    476.25 o 
 -23   5   1      911.87     1897.54    646.13 o 
 -21   5   1     1830.70     1543.18    532.93 o 
 -19   5   1     1620.05     1638.89    409.18 o 
 -17   5   1    30656.54    34370.62   1997.93 o 
 -15   5   1    30712.06    30444.86   1160.17 o 
 -13   5   1     3902.98     3263.30    338.97 o 
 -11   5   1     1532.11      976.61    286.15 o 
  -9   5   1     7785.31     7131.68    405.69 o 
  -7   5   1      281.79      354.91    303.80 o 
  -5   5   1    46114.79    49623.19   1647.72 o 
  -3   5   1    49293.92    51737.07   2858.81 o 
  -1   5   1     2360.28     2231.74    294.29 o 
   1   5   1     1152.79     1622.39    237.67 o 
   3   5   1    51156.77    48454.13   5429.47 o 
   5   5   1    50499.93    47362.89   1211.90 o 
   7   5   1     2316.94     1217.49    254.15 o 
   9   5   1    18018.05    17850.65    545.46 o 
  11   5   1    19605.30    17253.54    773.12 o 
  13   5   1     1595.06     1739.67    297.38 o 
  15   5   1     3979.10     3450.51    338.74 o 
  17   5   1     1383.63     1301.99    424.66 o 
  19   5   1      633.17      323.22    425.99 o 
  21   5   1       58.55     -129.50    325.27 o 
  23   5   1      233.07     -180.08    488.50 o 
  25   5   1     2682.60     3119.50    935.63 o 
  27   5   1     3555.28     4408.59   1063.53 o 
  29   5   1        0.23     1056.29   1119.35 o 
 -30   6   1      306.88     1529.25   1340.07 o 
 -28   6   1      109.10     -268.01    930.16 o 
 -26   6   1      525.92      974.39    871.16 o 
 -24   6   1     1301.80      828.80    535.68 o 
 -22   6   1     1234.34      903.58    514.00 o 
 -20   6   1        0.29       -5.76    388.31 o 
 -18   6   1      507.85      492.12    408.55 o 
 -16   6   1      413.05      367.44    306.25 o 
 -14   6   1     2034.70     1902.25    329.00 o 
 -12   6   1    11640.64    12365.19    534.54 o 
 -10   6   1    10354.59     9956.41    573.02 o 
  -8   6   1    12168.36    12070.27    637.67 o 
  -6   6   1    10402.04    10891.18    620.65 o 
  -4   6   1     1450.85     2372.07    360.99 o 
  -2   6   1    26431.51    34544.70   1095.61 o 
   0   6   1     2792.10     4755.37    354.40 o 
   2   6   1     1105.71      664.21    220.14 o 
   4   6   1     2095.92     1696.56    320.38 o 
   6   6   1     1312.75      484.49    286.01 o 
   8   6   1    11458.47    12490.82    760.03 o 
  10   6   1      420.73      225.63    279.58 o 
  12   6   1      781.23     7697.72   3318.31 o 
  14   6   1     4691.01     3583.70    355.57 o 
  16   6   1    11564.25    12371.45    773.84 o 
  18   6   1    10230.24    11406.46    780.11 o 
  20   6   1      158.47      -99.27    479.98 o 
  22   6   1      289.52     -525.95    491.23 o 
  24   6   1      179.00     -242.12    605.64 o 
  26   6   1        4.27       58.31    639.40 o 
  28   6   1       16.32     -464.21    798.94 o 
 -29   7   1       35.16      126.12    945.93 o 
 -27   7   1       62.50      638.98    809.80 o 
 -25   7   1     2349.56     2548.40    667.90 o 
 -23   7   1      424.70      313.09    479.34 o 
 -21   7   1     1334.48      952.30    504.10 o 
 -19   7   1     4520.33     4224.02    612.03 o 
 -17   7   1       49.96        6.93    442.18 o 
 -15   7   1     2091.83     2200.49    505.40 o 
 -13   7   1     1441.92     1993.09    414.93 o 
 -11   7   1    22252.28    20135.17   1140.05 o 
  -9   7   1      211.34      817.92    322.17 o 
  -7   7   1    19745.31    16101.21   1648.79 o 
  -5   7   1    10984.03    10479.44    911.50 o 
  -3   7   1    38742.88    33231.07   1909.40 o 
  -1   7   1     3096.62     3715.08    373.60 o 
   1   7   1    41986.82    45584.43   2091.23 o 
   3   7   1    39713.06    35332.01   1144.73 o 
   5   7   1      914.69     1519.05    309.33 o 
   7   7   1     1232.32     1895.04    368.65 o 
   9   7   1     4461.76     3794.71    408.90 o 
  11   7   1     2741.40     2927.86    404.00 o 
  13   7   1     6231.04     5632.48    421.59 o 
  15   7   1     3545.37     3184.71    451.14 o 
  17   7   1     9068.58     7290.45    764.37 o 
  19   7   1      259.19     -258.73    540.85 o 
  21   7   1      345.42      161.37    541.88 o 
  23   7   1     5750.19     5784.65    852.55 o 
  25   7   1      206.89      662.15   1087.82 o 
  27   7   1      535.15       64.48    798.52 o 
 -28   8   1        2.86      427.91    848.48 o 
 -26   8   1      350.63      919.77    639.22 o 
 -24   8   1      132.29      180.39    638.03 o 
 -22   8   1      710.12      662.45    620.82 o 
 -20   8   1      262.81      -63.55    471.77 o 
 -18   8   1     9963.83    11084.36    815.96 o 
 -16   8   1     2387.47     3011.56    708.92 o 
 -14   8   1     4063.68     3180.35    439.64 o 
 -12   8   1     7815.83     7120.13    578.02 o 
 -10   8   1     1769.01     1567.00    390.82 o 
  -8   8   1    32414.53    35074.45   1249.45 o 
  -6   8   1    19964.77    19417.40    846.48 o 
  -4   8   1     2198.31     2568.70    410.90 o 
  -2   8   1    12083.33    12645.75    609.32 o 
   0   8   1     9777.93     9217.78    664.46 o 
   2   8   1     8025.72     6690.22    580.91 o 
   4   8   1    11719.78    11670.52    524.49 o 
   6   8   1     2494.45     1423.50    322.56 o 
   8   8   1    11846.09    12185.16    617.67 o 
  10   8   1     2624.25     2330.49    404.44 o 
  12   8   1     1458.81     1505.01    394.36 o 
  14   8   1      356.51      101.30    464.85 o 
  16   8   1     5254.61     5606.45    578.86 o 
  18   8   1      328.02     -227.05    633.21 o 
  20   8   1      106.93     -324.04    563.37 o 
  22   8   1      117.36      -36.02    600.72 o 
  24   8   1     1813.59     1196.53    731.07 o 
  26   8   1      181.21    -1029.76    709.45 o 
  28   8   1     1288.99     1630.19    852.97 o 
 -27   9   1       83.97      556.24   1079.94 o 
 -25   9   1      509.37      161.18    641.34 o 
 -23   9   1       38.40     -417.60    667.92 o 
 -21   9   1      128.61      439.47    667.93 o 
 -19   9   1      204.75      405.72    510.33 o 
 -17   9   1       30.44     -264.06    430.04 o 
 -15   9   1      426.58      128.51    383.91 o 
 -13   9   1      807.25     1090.87    402.61 o 
 -11   9   1     5292.73     4530.03    624.49 o 
  -9   9   1      672.68      495.40    537.24 o 
  -7   9   1     2485.37     2399.88    473.31 o 
  -5   9   1     4670.04     4502.53    523.39 o 
  -3   9   1     2791.43     2772.84    375.11 o 
  -1   9   1       45.36       59.37    269.16 o 
   1   9   1      527.40      288.37    290.32 o 
   3   9   1      935.75      782.94    312.22 o 
   5   9   1     4087.97     4763.35    560.95 o 
   7   9   1     3687.75     2276.51    409.74 o 
   9   9   1       87.03      126.83    296.63 o 
  11   9   1        9.86      204.16    368.63 o 
  13   9   1        1.38      -20.29    474.74 o 
  15   9   1      232.17      444.82    540.46 o 
  17   9   1      212.50      -77.79    587.25 o 
  19   9   1      755.13     -114.94    526.58 o 
  21   9   1      166.59      876.23    919.99 o 
  23   9   1     1055.46      595.79    677.73 o 
  25   9   1      226.18      126.12   1387.36 o 
  27   9   1        9.42      134.80    718.97 o 
 -26  10   1      604.11      370.98    587.08 o 
 -24  10   1      742.11      944.55    585.08 o 
 -22  10   1     2563.30     2409.58    663.58 o 
 -20  10   1      340.65      294.49    608.08 o 
 -18  10   1      916.82     1117.73    594.91 o 
 -16  10   1      409.92      240.37    508.57 o 
 -14  10   1    11351.90    10918.11    851.20 o 
 -12  10   1     1251.62     1347.06    507.75 o 
 -10  10   1      354.62       -1.46    416.47 o 
  -8  10   1      109.43     -136.75    362.53 o 
  -6  10   1      544.47      653.27    407.39 o 
  -4  10   1     6044.68     6096.52    475.59 o 
  -2  10   1    24667.08    24580.00    813.96 o 
   0  10   1    10967.99    11285.84    568.53 o 
   2  10   1     3901.70     4246.23    409.19 o 
   4  10   1     6687.51     6244.79    458.94 o 
   6  10   1     8441.72     8936.95    661.13 o 
   8  10   1     3137.53     3246.50    532.48 o 
  10  10   1        8.69      118.00    339.39 o 
  12  10   1     7473.29     7578.55    859.48 o 
  14  10   1     5846.34     5974.30    744.10 o 
  16  10   1       67.79      112.68    561.10 o 
  18  10   1     1833.59     1064.25    670.20 o 
  20  10   1     1388.89     2136.11    860.27 o 
  22  10   1      627.61     1175.59    696.99 o 
  24  10   1     1179.18     1412.24    688.99 o 
  26  10   1      519.00     -117.57    964.74 o 
 -27  11   1       70.47      223.14   1412.64 o 
 -25  11   1      723.43     1653.63    811.24 o 
 -23  11   1     1051.89     2137.14    942.21 o 
 -21  11   1      351.76       15.17    516.94 o 
 -19  11   1      598.68      341.81    582.59 o 
 -17  11   1        0.29       76.69    689.88 o 
 -15  11   1      575.11     -296.18    620.42 o 
 -13  11   1      317.37      877.03    537.33 o 
 -11  11   1      369.30      -63.41    440.29 o 
  -9  11   1     2923.64     3027.86    588.91 o 
  -7  11   1     1798.75     1829.86    471.90 o 
  -5  11   1     5192.99     4852.27    484.52 o 
  -3  11   1    26426.03    28655.00   1902.36 o 
  -1  11   1     3419.98     3267.21    387.71 o 
   1  11   1     6608.01     5802.39    481.11 o 
   3  11   1     6778.04     6582.70    479.09 o 
   5  11   1      382.56      391.43    284.85 o 
   7  11   1      562.28      403.48    314.54 o 
   9  11   1     3125.82     2728.05    520.05 o 
  11  11   1      155.78      355.25    377.74 o 
  13  11   1     2923.40     2908.42    692.35 o 
  15  11   1     1932.80     1677.11    716.97 o 
  17  11   1      155.21      898.19    646.43 o 
  19  11   1     1224.47     1531.66    639.31 o 
  21  11   1       87.78      144.62    645.83 o 
  23  11   1      968.43      902.12    724.22 o 
  25  11   1        8.02      503.83    590.37 o 
 -26  12   1       20.39      385.13   1221.83 o 
 -24  12   1        1.55     -890.75    727.99 o 
 -22  12   1       25.79     -366.03    925.07 o 
 -20  12   1     1848.22     1600.57    823.75 o 
 -18  12   1      293.11     1139.75    813.68 o 
 -16  12   1     1326.36     1136.74    698.08 o 
 -14  12   1       42.59     -146.26    722.30 o 
 -12  12   1     3436.97     3831.49    668.13 o 
 -10  12   1     3932.51     3401.92    623.46 o 
  -8  12   1       33.54      199.68    475.58 o 
  -6  12   1      230.38     -262.28    330.32 o 
  -4  12   1       88.55     -236.79    293.55 o 
  -2  12   1      546.85      999.05    363.52 o 
   0  12   1    14959.55    13565.76    662.73 o 
   2  12   1    12767.93    11685.59    640.27 o 
   4  12   1     5803.43     4004.39    425.84 o 
   6  12   1      531.71      701.12    312.09 o 
   8  12   1     1910.88     1645.36    545.10 o 
  10  12   1     2216.17     2300.29    538.60 o 
  12  12   1     3451.34     3327.34    677.90 o 
  14  12   1      563.74      656.82    589.81 o 
  16  12   1       66.34      601.91    573.73 o 
  18  12   1      445.62      146.87    553.27 o 
  20  12   1      203.44      284.87    651.15 o 
  22  12   1      539.09      366.39    579.44 o 
  24  12   1       45.03        9.82    626.51 o 
 -25  13   1       64.52      709.45   1182.41 o 
 -23  13   1       36.81     -653.30    731.87 o 
 -21  13   1      609.80      497.22   1103.58 o 
 -19  13   1     1495.22     1932.81    827.77 o 
 -17  13   1      865.20      437.86    733.10 o 
 -15  13   1     1409.43     1247.19    772.59 o 
 -13  13   1     1920.94     1521.99    706.96 o 
 -11  13   1     6558.21     9539.29    871.44 o 
  -9  13   1     4112.87     4789.35    741.21 o 
  -7  13   1      474.13       64.63    386.84 o 
  -5  13   1      320.07      254.77    327.75 o 
  -3  13   1      106.91      -76.66    346.41 o 
  -1  13   1     9470.36     8919.04    610.61 o 
   1  13   1    15644.75    15469.91    728.42 o 
   3  13   1      119.43      250.58    335.53 o 
   5  13   1     5164.73     5269.78    634.87 o 
   7  13   1     1142.17      996.50    562.22 o 
   9  13   1     4131.38     4996.29    732.66 o 
  11  13   1     8108.46    10714.77   1600.20 o 
  13  13   1      191.92      900.74    747.48 o 
  15  13   1       44.97     -178.27    704.00 o 
  17  13   1       88.01      -70.10    531.62 o 
  19  13   1       28.91      -83.60    538.68 o 
  21  13   1     1130.91     1318.54    621.23 o 
  23  13   1     1005.39      179.36    577.35 o 
 -22  14   1     1018.56     1058.25    888.66 o 
 -20  14   1      163.38      272.81    693.47 o 
 -18  14   1       29.53     -339.17    626.24 o 
 -16  14   1       28.41      752.43   1686.91 o 
 -14  14   1     3621.05     4039.47    975.39 o 
 -12  14   1     1870.12     1744.47    583.59 o 
 -10  14   1      686.31     1291.73    578.20 o 
  -8  14   1     3345.16     3136.90    598.01 o 
  -6  14   1       42.01     -116.09    340.18 o 
  -4  14   1     1713.40     2006.84    439.32 o 
  -2  14   1     3852.13     2697.75    452.21 o 
   0  14   1     8112.29     9838.63    676.12 o 
   2  14   1     3327.41     5014.57    673.71 o 
   4  14   1      154.42     -201.24    418.81 o 
   6  14   1      241.54      790.81    469.74 o 
   8  14   1        3.97     -186.30    515.92 o 
  10  14   1     3144.08     3687.33    825.98 o 
  12  14   1     1864.58     2297.10    939.57 o 
  14  14   1      579.02      167.33    729.45 o 
  16  14   1     1145.83     1040.52   1024.76 o 
  18  14   1       85.97      749.28    725.03 o 
  20  14   1     3952.84     3607.97   1016.34 o 
  22  14   1     1226.42      752.13    874.82 o 
 -21  15   1       57.17     -600.40    935.63 o 
 -19  15   1      217.39      422.80    847.80 o 
 -17  15   1      263.37      -42.04    713.69 o 
 -15  15   1        9.19     1138.61    977.46 o 
 -13  15   1        5.85      349.91    890.75 o 
 -11  15   1      430.74     1237.31    614.58 o 
  -9  15   1      307.80      132.31    477.51 o 
  -7  15   1      278.78      158.32    427.90 o 
  -5  15   1     2407.80     1786.56    548.60 o 
  -3  15   1      629.95      792.92    404.70 o 
  -1  15   1      176.93      423.47    391.69 o 
   1  15   1      478.27      224.68    463.92 o 
   3  15   1       86.48       77.81    512.38 o 
   5  15   1      126.02     -320.76    447.79 o 
   7  15   1        5.36      -81.95    491.18 o 
   9  15   1       37.13     -494.94    763.57 o 
  11  15   1      339.85      553.37    723.58 o 
  13  15   1       91.47      566.79    835.57 o 
  15  15   1       26.84      183.93    738.65 o 
  17  15   1       31.35     -607.32    859.22 o 
  19  15   1        1.51       71.11    723.33 o 
  21  15   1       73.54      720.45    874.49 o 
 -20  16   1        4.80      600.54    829.56 o 
 -18  16   1      313.35      619.24    940.76 o 
 -16  16   1       28.47     -188.99    889.84 o 
 -14  16   1     2792.68     2852.30   1537.14 o 
 -12  16   1     1366.69      993.69    914.40 o 
 -10  16   1     1385.38     1906.25    662.27 o 
  -8  16   1     4016.96     4100.76   1063.17 o 
  -6  16   1      860.31     1296.75    509.39 o 
  -4  16   1      707.77      680.94    584.27 o 
  -2  16   1     1453.22     1027.32    690.89 o 
   0  16   1      277.37      723.46    505.97 o 
   2  16   1       50.05     -100.80    398.80 o 
   4  16   1        5.30       90.98    545.03 o 
   6  16   1      515.25      688.79    536.41 o 
   8  16   1      942.29      897.54    605.11 o 
  10  16   1       10.43      235.75    653.08 o 
  12  16   1     1702.60     2365.51    891.62 o 
  14  16   1       33.05      247.08    641.98 o 
  16  16   1       83.31      765.48    792.89 o 
  18  16   1      142.89      869.55   1002.57 o 
  20  16   1     1189.86      765.36    956.97 o 
 -19  17   1      124.85        4.02    787.83 o 
 -17  17   1        4.95      753.22    771.61 o 
 -15  17   1       36.51     -421.09    681.51 o 
 -13  17   1      831.92      358.92    778.78 o 
 -11  17   1     1679.66     2175.64    836.09 o 
  -9  17   1       60.00      668.05    596.82 o 
  -7  17   1      304.32      356.53    521.16 o 
  -5  17   1      266.31      400.29    725.21 o 
  -3  17   1      908.66     1111.96    628.01 o 
  -1  17   1       26.39      465.67    662.85 o 
   1  17   1      678.14     1025.53    673.19 o 
   3  17   1     1207.24     1877.17    594.91 o 
   5  17   1       24.01      121.97    460.32 o 
   7  17   1       11.84      -92.71    596.81 o 
   9  17   1     1024.47     1655.38    802.65 o 
  11  17   1      862.42     1082.47   1001.11 o 
  13  17   1       28.61      350.87    720.12 o 
  15  17   1       49.33     -472.96    632.25 o 
  17  17   1      232.14     -453.46    653.20 o 
 -16  18   1      170.35      211.10    751.93 o 
 -14  18   1       75.76      277.97    843.72 o 
 -12  18   1        0.65     -789.04    622.58 o 
 -10  18   1       10.15       63.06    658.76 o 
  -8  18   1       38.31     -189.78    588.00 o 
  -6  18   1       86.22      -18.15    719.68 o 
  -4  18   1      394.27     1474.78    787.61 o 
  -2  18   1      180.04     -331.89    639.40 o 
   0  18   1      206.43      622.02    612.83 o 
   2  18   1     1324.50     1793.26    701.26 o 
   4  18   1      284.62      760.15    642.19 o 
   6  18   1        0.03      -22.09    476.18 o 
   8  18   1       89.04     -264.99   1119.35 o 
  10  18   1       68.18      174.24    643.99 o 
  12  18   1       14.01      -23.92    653.20 o 
  14  18   1       58.05     -131.98    617.45 o 
  16  18   1        5.62     -252.25    977.46 o 
 -13  19   1       10.24      196.35    610.40 o 
 -11  19   1       60.74      804.04    961.69 o 
  -9  19   1      113.09      -47.30    930.16 o 
  -7  19   1      754.19     1188.72    882.87 o 
  -5  19   1       13.58      338.46    615.03 o 
  -3  19   1      962.41     2300.64   1560.78 o 
  -1  19   1      246.39      495.38    632.30 o 
   1  19   1      842.29     1392.00    738.34 o 
   3  19   1      151.86      891.88    681.07 o 
   5  19   1      330.52      587.85    662.65 o 
   7  19   1       56.35     -315.31    867.10 o 
   9  19   1      378.09     1047.76    883.68 o 
  11  19   1       70.73      108.61    734.75 o 
  13  19   1      303.02     2849.28   3074.27 o 
 -10  20   1      109.77     1324.30   1340.07 o 
  -8  20   1      375.42      725.21    977.46 o 
  -6  20   1        1.08     1472.54    852.97 o 
  -4  20   1        0.93     -480.72    695.71 o 
  -2  20   1      346.87     2056.33    797.95 o 
   0  20   1      654.77     2279.98    915.60 o 
   2  20   1       13.83      644.09    608.28 o 
   4  20   1      130.86       -6.76    774.40 o 
   6  20   1      327.82     1008.99   1198.18 o 
   8  20   1      541.09      756.74    930.16 o 
  10  20   1       10.42       94.59   1166.65 o 
  -5  21   1       76.56      846.01    761.57 o 
  -3  21   1       99.88      369.03    714.53 o 
  -1  21   1       65.34      637.50    830.01 o 
   1  21   1        1.01      749.28    708.65 o 
   3  21   1      209.95     2050.78    762.11 o 
 -30   0   2      641.88     1876.09   1450.43 o 
 -28   0   2      723.89     1513.49   1103.58 o 
 -26   0   2     1289.34     2948.15   1103.58 o 
 -24   0   2     3149.09     3168.86   1119.35 o 
 -22   0   2    11248.15    11337.44    860.63 o 
 -20   0   2     4517.38     4627.69    624.45 o 
 -18   0   2       50.53     -218.08    331.51 o 
 -16   0   2      762.55      354.16    363.73 o 
 -14   0   2     7209.98     5751.56    515.20 o 
 -12   0   2     2308.25     4941.40    457.91 o 
 -10   0   2    33564.57    34044.96   2120.64 o 
  -8   0   2    77263.90    86537.22   2516.63 o 
  -6   0   2    70581.00    65483.19   2944.57 o 
  -4   0   2   102722.78    70761.28   1186.27 o 
  -2   0   2   177456.33   162923.75   1637.72 o 
   0   0   2     7883.01    23916.25    740.98 o 
   2   0   2      670.64      202.39    204.21 o 
   4   0   2    22311.99    22171.53    606.97 o 
   6   0   2   523605.22   666597.69   3861.11 o 
   8   0   2   181423.89   193356.25   1899.99 o 
  10   0   2   140576.44   170098.84   2037.52 o 
  12   0   2   141481.33   148679.05   2013.95 o 
  14   0   2    61490.11    66077.35   1453.17 o 
  16   0   2       31.30     -233.22    348.84 o 
  18   0   2       55.27      294.05    491.49 o 
  20   0   2      323.49     -264.03    560.52 o 
  22   0   2     1461.48     1716.23    784.00 o 
  24   0   2      597.15       -9.67    763.57 o 
  26   0   2     2559.66     3580.62    882.01 o 
  28   0   2      541.16     1481.96   1355.83 o 
  30   0   2      208.87     1481.96   1308.54 o 
 -31   1   2        2.79     -255.15   1056.29 o 
 -29   1   2       37.59     -421.46    804.04 o 
 -27   1   2     1210.95     1869.20    871.12 o 
 -25   1   2     1557.92     1890.67    874.49 o 
 -23   1   2      962.46     1180.08    462.42 o 
 -21   1   2     7086.66     7855.84    523.66 o 
 -19   1   2     3863.50     4154.02    436.97 o 
 -17   1   2       27.93        9.71    255.82 o 
 -15   1   2        4.44       47.39    227.28 o 
 -13   1   2     4637.39     5049.29    307.14 o 
 -11   1   2    10894.77     8670.78    341.78 o 
  -9   1   2    32752.32    30614.99    703.64 o 
  -7   1   2    32857.48    44949.73    910.35 o 
  -5   1   2      606.53      196.54    233.14 o 
  -3   1   2    17164.42    26606.14    485.80 o 
  -1   1   2   133554.30   165378.58   6771.42 o 
   1   1   2    97599.81   111921.23    917.95 o 
   3   1   2      161.28      329.95    307.20 o 
   5   1   2    33544.64    36774.18   1387.75 o 
   7   1   2       37.13      177.79    201.45 o 
   9   1   2    52195.91    57571.54   1232.46 o 
  11   1   2      269.94      537.54    232.45 o 
  13   1   2     3975.65     5029.96    362.00 o 
  15   1   2      786.02      622.29    289.60 o 
  17   1   2       44.08       13.81    313.47 o 
  19   1   2     2597.62     2800.00    531.04 o 
  21   1   2     2594.64     3050.14    566.08 o 
  23   1   2      547.90      814.38    484.52 o 
  25   1   2     2510.24     2376.87    565.22 o 
  27   1   2      414.35      108.00    679.37 o 
  29   1   2       12.30      967.20    938.00 o 
 -30   2   2        0.12      366.11    751.92 o 
 -28   2   2      242.89      277.02    794.58 o 
 -26   2   2       35.15       96.17    715.40 o 
 -24   2   2     1490.44     2639.49    660.83 o 
 -22   2   2      445.81      344.59    424.20 o 
 -20   2   2      316.64      177.71    288.60 o 
 -18   2   2     2616.64     2496.13    344.76 o 
 -16   2   2     2404.26     3328.18    298.76 o 
 -14   2   2    16458.80    20155.53    620.98 o 
 -12   2   2        2.60       45.28    237.91 o 
 -10   2   2      748.78     1642.50    264.52 o 
  -8   2   2    18067.14    27334.88    972.48 o 
  -6   2   2     1539.49     2985.60    277.59 o 
  -4   2   2    10675.57    10779.86    957.84 o 
  -2   2   2     5173.27     3113.46    284.22 o 
   0   2   2     6378.94     4620.35    282.34 o 
   2   2   2    21812.86    23872.38    669.01 o 
   4   2   2    62242.34    73022.29   2459.87 o 
   6   2   2    24677.56    31686.21   1231.07 o 
   8   2   2     9782.54     9018.19    320.44 o 
  10   2   2       52.48      -20.39    215.56 o 
  12   2   2     8897.93     9897.40    435.79 o 
  14   2   2      646.28      594.09    274.29 o 
  16   2   2        6.48      -17.49    309.62 o 
  18   2   2     1773.39     1481.28    443.70 o 
  20   2   2       12.77       -5.27    410.22 o 
  22   2   2     5345.94     6079.38    703.32 o 
  24   2   2      217.60      -27.45    494.60 o 
  26   2   2       41.65      476.94    694.74 o 
  28   2   2      221.00      797.49    912.45 o 
 -31   3   2        3.61     -705.16    940.76 o 
 -29   3   2     1340.18     2683.29   1079.69 o 
 -27   3   2      576.24      276.34    885.78 o 
 -25   3   2     3433.10     4274.80   1047.72 o 
 -23   3   2      267.09      483.92    445.21 o 
 -21   3   2    10811.72    11824.11    805.07 o 
 -19   3   2     2845.07     3076.10    379.03 o 
 -17   3   2      874.19      864.75    257.15 o 
 -15   3   2     1769.35     1315.28    255.52 o 
 -13   3   2    37032.45    33995.58    809.64 o 
 -11   3   2     9145.03     8552.46    445.32 o 
  -9   3   2     3395.94     2596.41    292.33 o 
  -7   3   2    10622.09    14291.75    569.89 o 
  -5   3   2       20.88      486.07    427.96 o 
  -3   3   2   145892.03   144510.03   4831.59 o 
  -1   3   2     3779.74     3050.90    247.71 o 
   1   3   2     1677.37     1660.71    249.91 o 
   3   3   2    11890.62    12977.12    546.13 o 
   5   3   2    35760.76    38581.58    908.43 o 
   7   3   2    13811.32    15072.52    538.71 o 
   9   3   2    43848.84    45134.37   1146.89 o 
  11   3   2       14.83      -92.97    213.47 o 
  13   3   2    34191.43    37791.16    787.17 o 
  15   3   2     3725.23     3035.05    714.91 o 
  17   3   2     2010.17     1602.30    409.48 o 
  19   3   2      473.77      123.63    381.95 o 
  21   3   2     2369.91     1996.76    523.62 o 
  23   3   2      692.30      602.39    476.92 o 
  25   3   2      593.47      905.55    525.88 o 
  27   3   2      380.48      173.82    647.58 o 
  29   3   2      587.18     1040.52   1418.89 o 
 -30   4   2      306.65      322.87    941.95 o 
 -28   4   2      207.24     -543.91    836.09 o 
 -26   4   2      233.91      379.96    830.46 o 
 -24   4   2     1661.64     1846.94    545.57 o 
 -22   4   2     8627.30    10660.28    783.04 o 
 -20   4   2      663.86      615.85    302.71 o 
 -18   4   2       47.47      172.92    325.44 o 
 -16   4   2      706.76      361.38    254.00 o 
 -14   4   2     4196.28     5236.83    418.27 o 
 -12   4   2     3755.22     4842.10    391.52 o 
 -10   4   2      356.63      105.66    242.65 o 
  -8   4   2     1212.42      565.24    224.89 o 
  -6   4   2     8497.98    10798.49    798.73 o 
  -4   4   2   114160.09    99276.20   5343.34 o 
  -2   4   2   202521.72   249422.83  15193.87 o 
   0   4   2     1167.35      616.06    218.11 o 
   2   4   2     2761.24     2366.62    306.31 o 
   4   4   2     4080.20     4458.50    334.13 o 
   6   4   2       45.43      236.88    204.13 o 
   8   4   2       22.17       43.31    243.37 o 
  10   4   2     3681.23     4444.22    406.80 o 
  12   4   2    13522.43    12615.10    529.99 o 
  14   4   2     1972.97     1919.14    284.09 o 
  16   4   2      947.95      779.92    364.75 o 
  18   4   2      463.13      238.32    418.78 o 
  20   4   2     1187.74     1057.66    468.10 o 
  22   4   2      110.73     -113.74    391.11 o 
  24   4   2     1409.02     2905.57    767.42 o 
  26   4   2      112.58      571.78    874.63 o 
  28   4   2      411.61     1258.80   1008.84 o 
 -29   5   2      267.03     1601.25    847.28 o 
 -27   5   2        6.27      716.16    902.15 o 
 -25   5   2      860.05     1269.31    610.81 o 
 -23   5   2      250.16      643.72    468.95 o 
 -21   5   2      501.29     1075.25    496.00 o 
 -19   5   2      237.87      135.63    227.88 o 
 -17   5   2    16662.63    16450.41    796.68 o 
 -15   5   2     3991.14     4232.15    409.41 o 
 -13   5   2      902.65     1050.10    313.61 o 
 -11   5   2     2435.80     1828.29    298.63 o 
  -9   5   2     3614.32     4470.85    420.98 o 
  -7   5   2    40930.77    33102.91   2238.10 o 
  -5   5   2    20395.52    25542.99   1247.88 o 
  -3   5   2     8104.64     9200.75    508.96 o 
  -1   5   2        4.21      -39.41    345.58 o 
   1   5   2     5297.62     3955.58    275.74 o 
   3   5   2      217.44       46.07    270.94 o 
   5   5   2      126.35      391.03    246.90 o 
   7   5   2        0.11       64.72    217.29 o 
   9   5   2     1510.04     1984.79    263.96 o 
  11   5   2     5546.69     5718.30    340.99 o 
  13   5   2    16184.80    13276.77    718.82 o 
  15   5   2     2073.02     2076.21    429.69 o 
  17   5   2     2334.81     1781.57    448.60 o 
  19   5   2       77.09     -117.84    425.11 o 
  21   5   2      365.67      984.87    436.57 o 
  23   5   2       56.84      601.56    610.16 o 
  25   5   2      913.29      415.27    768.24 o 
  27   5   2       41.53      308.05    761.34 o 
  29   5   2      585.37      461.32    731.07 o 
 -30   6   2      343.95     -299.54   1229.71 o 
 -28   6   2       71.85      411.59   1221.83 o 
 -26   6   2      109.88     -310.15    449.46 o 
 -24   6   2     1432.08     1182.99    588.80 o 
 -22   6   2      260.94     -435.31    451.13 o 
 -20   6   2     2111.88     2683.45    546.13 o 
 -18   6   2    14871.72    15424.25    735.07 o 
 -16   6   2     4265.67     4543.88    435.98 o 
 -14   6   2    24169.46    21159.82    838.47 o 
 -12   6   2     1277.30     1058.78    324.52 o 
 -10   6   2     3641.97     4214.74    421.88 o 
  -8   6   2      873.29      998.00    372.51 o 
  -6   6   2   149457.94   179945.78   7409.27 o 
  -4   6   2     2827.41     3017.12    428.94 o 
  -2   6   2    14729.72    12878.12    673.13 o 
   0   6   2     1072.56     1181.88    238.23 o 
   2   6   2    20548.46    18825.41    641.23 o 
   4   6   2    13446.06    12335.19    600.75 o 
   6   6   2     1592.82     1640.77    309.66 o 
   8   6   2    18966.66    19917.67   1199.22 o 
  10   6   2     2558.78     2466.03    281.69 o 
  12   6   2     4635.22     5540.23    375.46 o 
  14   6   2     3819.25     3609.25    459.94 o 
  16   6   2     6001.17     5807.87    570.69 o 
  18   6   2     2097.03     3075.92    526.86 o 
  20   6   2      806.07      947.89    617.26 o 
  22   6   2      490.77      715.01    660.46 o 
  24   6   2     2598.72     1820.91    869.53 o 
  26   6   2        8.72     -318.65    731.72 o 
  28   6   2     1525.65     2077.31    859.22 o 
 -29   7   2       99.57      441.43   1008.99 o 
 -27   7   2       53.87      583.32   1371.60 o 
 -25   7   2      399.31      299.38    536.56 o 
 -23   7   2      436.21      -13.54    458.70 o 
 -21   7   2       17.93     -102.01    448.74 o 
 -19   7   2     3623.59     3909.95    553.54 o 
 -17   7   2     1217.73     1341.20    381.81 o 
 -15   7   2     2566.41     2052.47    368.25 o 
 -13   7   2    14602.98    15522.73    994.42 o 
 -11   7   2     6276.84     4828.69    671.07 o 
  -9   7   2    10909.81     9118.87    833.89 o 
  -7   7   2     5447.57     5400.85    570.86 o 
  -5   7   2     2876.63     2427.72    409.58 o 
  -3   7   2       35.64      -57.67    307.89 o 
  -1   7   2     6541.13     8549.47    465.43 o 
   1   7   2     7215.46     5758.13    417.41 o 
   3   7   2    10400.49     9016.58    369.88 o 
   5   7   2     2042.54     1658.82    365.94 o 
   7   7   2    15348.75    15361.38   1083.16 o 
   9   7   2    14334.63    13540.82    602.38 o 
  11   7   2     2071.24     1884.07    284.60 o 
  13   7   2    20416.80    17272.05   1592.89 o 
  15   7   2    20127.12    22232.54    923.61 o 
  17   7   2     2421.17     1740.43    591.03 o 
  19   7   2        7.79     -242.21    436.72 o 
  21   7   2       55.04      106.52    647.54 o 
  23   7   2      191.21     -506.58    733.10 o 
  25   7   2       12.51     1673.84    812.88 o 
  27   7   2        1.85     -112.50    662.15 o 
 -28   8   2      545.70     2822.02   1608.08 o 
 -26   8   2     1525.66     1655.06    643.74 o 
 -24   8   2      133.52       10.18    651.23 o 
 -22   8   2        0.08       11.05    440.34 o 
 -20   8   2     2023.16     1237.27    463.12 o 
 -18   8   2        5.60      163.47    476.16 o 
 -16   8   2     5684.78     5157.08    562.85 o 
 -14   8   2     3369.90     4232.19    517.57 o 
 -12   8   2     3486.62     3602.62    567.48 o 
 -10   8   2    15279.53    13493.99    985.03 o 
  -8   8   2    10234.91    13202.54    791.37 o 
  -6   8   2    30905.79    28553.32    973.40 o 
  -4   8   2    98405.18    91049.18   2282.42 o 
  -2   8   2    21049.63    20301.29    687.11 o 
   0   8   2     1212.91     1036.63    296.81 o 
   2   8   2     2753.84     2485.22    307.50 o 
   4   8   2    31986.44    30650.79   1313.53 o 
   6   8   2      100.10      284.58    292.81 o 
   8   8   2     1262.15      648.60    324.53 o 
  10   8   2     8009.79     6557.19    500.50 o 
  12   8   2      650.20      482.58    472.13 o 
  14   8   2    13597.54    12326.66   1259.25 o 
  16   8   2      988.62     2149.98    852.32 o 
  18   8   2     8459.51     7459.83    884.57 o 
  20   8   2      705.42      656.13    659.18 o 
  22   8   2        9.58     -184.64    537.33 o 
  24   8   2       82.48     -125.40    712.09 o 
  26   8   2      237.82     1587.26   1143.00 o 
 -27   9   2      161.89      772.70    910.45 o 
 -25   9   2     1195.13      799.46    721.74 o 
 -23   9   2      303.10       40.12    525.69 o 
 -21   9   2     5654.00     5828.19   1223.74 o 
 -19   9   2       52.26      325.38    512.15 o 
 -17   9   2    12986.53    13577.24    993.22 o 
 -15   9   2    12139.85    13084.27    929.25 o 
 -13   9   2      621.12      811.35    462.58 o 
 -11   9   2      864.65      813.17    411.74 o 
  -9   9   2     4168.62     3343.46    502.65 o 
  -7   9   2        4.66      180.26    346.21 o 
  -5   9   2    16506.36    15435.69    803.85 o 
  -3   9   2     2293.69     2899.88    393.68 o 
  -1   9   2    15631.52    14842.80    605.22 o 
   1   9   2    22735.85    19361.71    653.34 o 
   3   9   2    38339.84    40105.82   1160.07 o 
   5   9   2    45212.35    42051.45   1523.44 o 
   7   9   2     5662.60     6751.14    515.07 o 
   9   9   2     6875.95     7604.64    581.19 o 
  11   9   2       92.50      139.68    331.11 o 
  13   9   2     2879.39     2730.93    712.40 o 
  15   9   2      764.10      511.03    575.12 o 
  17   9   2      124.62      -24.98    497.19 o 
  19   9   2     1910.70     2101.32    748.37 o 
  21   9   2     2350.16     2269.12    684.72 o 
  23   9   2       38.39      619.34    629.86 o 
  25   9   2     1211.66      647.24    715.87 o 
  27   9   2      481.90      551.79   1166.65 o 
 -28  10   2       14.04      393.05    642.49 o 
 -26  10   2      162.64     1530.35    744.46 o 
 -24  10   2       45.75     -214.50    752.46 o 
 -22  10   2      522.17      653.94    603.46 o 
 -20  10   2        1.83      -60.19    522.62 o 
 -18  10   2      391.82     1163.45    804.04 o 
 -16  10   2     1720.99     1963.89    723.58 o 
 -14  10   2      285.57      521.70    457.32 o 
 -12  10   2     1878.11     1718.17    496.93 o 
 -10  10   2     1947.76     1584.16    522.20 o 
  -8  10   2     3606.49     3636.27    599.06 o 
  -6  10   2     8033.30     9510.69    724.65 o 
  -4  10   2     6473.02     6288.61    667.26 o 
  -2  10   2     1416.35      886.89    317.77 o 
   0  10   2     3933.44     3221.58    399.44 o 
   2  10   2      108.93      136.28    273.02 o 
   4  10   2     2716.91     2114.06    314.03 o 
   6  10   2      629.65      870.44    262.94 o 
   8  10   2     1080.32     1907.23    417.70 o 
  10  10   2    10198.05    10369.36    664.71 o 
  12  10   2     4768.94     5087.97    846.23 o 
  14  10   2      755.09     1083.88    636.99 o 
  16  10   2     1837.86     1499.98    724.08 o 
  18  10   2     4618.20     5004.55    773.58 o 
  20  10   2      730.65      487.76    584.01 o 
  22  10   2      284.94      244.02    593.90 o 
  24  10   2       81.45     -487.74    867.10 o 
  26  10   2       14.02     -292.19    701.75 o 
 -27  11   2      227.89     1881.38   1182.41 o 
 -25  11   2      224.00       62.57    718.97 o 
 -23  11   2       20.13      280.29    725.03 o 
 -21  11   2      441.53      159.57    918.43 o 
 -19  11   2       14.78     -953.37    693.68 o 
 -17  11   2     3039.68     4195.06    944.31 o 
 -15  11   2     1424.53     1147.83    566.14 o 
 -13  11   2     1018.06     1285.01    549.83 o 
 -11  11   2     1954.07     2168.35    582.11 o 
  -9  11   2    16451.84    16483.70   1882.34 o 
  -7  11   2    23649.88    23697.94   1071.28 o 
  -5  11   2     1899.91     2692.11    450.32 o 
  -3  11   2    10905.76    10560.56    635.60 o 
  -1  11   2     6988.48     6812.80    508.05 o 
   1  11   2     1945.69     2145.49    366.94 o 
   3  11   2     6318.97     5656.75    466.75 o 
   5  11   2     8524.32     7193.93    476.14 o 
   7  11   2     3192.67     2863.05    471.90 o 
   9  11   2      619.29      220.23    383.73 o 
  11  11   2      406.72      181.87    528.47 o 
  13  11   2     3152.13     3512.90    706.85 o 
  15  11   2        4.24       12.54    544.65 o 
  17  11   2     5258.44     6204.29    949.46 o 
  19  11   2     2125.71     2544.56    721.08 o 
  21  11   2      333.48       84.14    593.33 o 
  23  11   2       49.06      944.68    666.81 o 
  25  11   2      217.52     -308.00    753.81 o 
 -26  12   2      454.32     1711.96   1088.55 o 
 -24  12   2      622.10      736.99    875.40 o 
 -22  12   2        5.90      -47.30    713.46 o 
 -20  12   2      134.04     5685.19   5305.09 o 
 -18  12   2     4575.04     4191.18    929.60 o 
 -16  12   2        1.58      177.43    643.95 o 
 -14  12   2     1363.49      952.77    603.08 o 
 -12  12   2      495.39      642.00    580.40 o 
 -10  12   2      126.32     -226.59    381.52 o 
  -8  12   2     4009.07     4962.33    983.84 o 
  -6  12   2    15376.67    16151.59    797.15 o 
  -4  12   2     3963.00     3813.79    501.16 o 
  -2  12   2     3360.19     3544.94    443.47 o 
   0  12   2      896.92      894.46    369.51 o 
   2  12   2    16787.53    17050.79    756.98 o 
   4  12   2     1038.52      777.97    430.83 o 
   6  12   2     4892.67     5157.64    692.34 o 
   8  12   2     6500.06     6913.78    739.61 o 
  10  12   2       32.25      388.55    458.87 o 
  12  12   2       88.44      526.24    601.52 o 
  14  12   2     2573.77     2205.30    629.37 o 
  16  12   2     3544.09     2634.65    721.62 o 
  18  12   2        0.53       52.62    497.02 o 
  20  12   2      407.89        2.90    556.18 o 
  22  12   2      149.69      167.13    674.13 o 
  24  12   2      558.79      696.71    675.59 o 
 -25  13   2      237.10      -53.10   1057.47 o 
 -23  13   2      151.63     -312.80    837.19 o 
 -21  13   2        4.54     -127.21    798.52 o 
 -19  13   2       18.08     -346.16    734.91 o 
 -17  13   2      466.25     -149.89    704.24 o 
 -15  13   2        0.99     -222.87    729.45 o 
 -13  13   2        6.05     -356.85    558.40 o 
 -11  13   2      522.66      837.40    609.54 o 
  -9  13   2      335.68     -181.99    487.30 o 
  -7  13   2     3361.15     2869.61    497.03 o 
  -5  13   2      206.21     -206.55    327.78 o 
  -3  13   2     2870.35     3174.26    442.07 o 
  -1  13   2     1941.88     1733.49    435.87 o 
   1  13   2        5.50       77.92    369.67 o 
   3  13   2        7.21     -161.83    398.64 o 
   5  13   2      202.53     -221.60    362.26 o 
   7  13   2      563.28      521.18    483.83 o 
   9  13   2      146.64     -108.73    636.26 o 
  11  13   2      127.43      687.95    792.35 o 
  13  13   2      400.05      142.05    477.91 o 
  15  13   2        8.86     -648.85    568.44 o 
  17  13   2      185.14      866.31   1166.63 o 
  19  13   2       32.09     1104.12    787.66 o 
  21  13   2      208.18     -228.66    563.34 o 
  23  13   2       59.07     1277.63    776.78 o 
 -24  14   2        2.36     -766.96    693.47 o 
 -22  14   2        5.35     -185.34    953.87 o 
 -20  14   2      665.98      307.92    706.96 o 
 -18  14   2     2404.72     2794.93    886.62 o 
 -16  14   2      165.67      274.27    785.87 o 
 -14  14   2      769.41      911.43    768.96 o 
 -12  14   2     1382.28     1040.87    538.40 o 
 -10  14   2      260.56       91.88    480.96 o 
  -8  14   2      179.05      -47.65    491.52 o 
  -6  14   2      568.60      729.84    454.92 o 
  -4  14   2       24.99      -43.63    308.98 o 
  -2  14   2      558.42      445.27    359.14 o 
   0  14   2     6643.72     6588.10    717.23 o 
   2  14   2     7312.82     7226.28    724.85 o 
   4  14   2     2065.02     1980.45    584.95 o 
   6  14   2     1141.32     3277.97   1831.67 o 
   8  14   2     4847.95     5144.79    710.01 o 
  10  14   2      909.79      964.21    740.31 o 
  12  14   2      128.51      156.06    630.62 o 
  14  14   2        3.67     -651.26    993.23 o 
  16  14   2       88.69      -37.50    601.87 o 
  18  14   2       43.76       27.95    531.61 o 
  20  14   2        9.33       49.40    557.45 o 
  22  14   2      168.78      841.48    770.57 o 
 -21  15   2       20.84     -501.81    743.60 o 
 -19  15   2      146.06      886.94    832.35 o 
 -17  15   2     1513.02     1546.37    853.99 o 
 -15  15   2      477.58     1489.38    742.44 o 
 -13  15   2      770.58      730.16    859.08 o 
 -11  15   2       44.99      428.89    617.26 o 
  -9  15   2     7452.90     6785.08    783.49 o 
  -7  15   2    10449.41    11384.54   1122.66 o 
  -5  15   2        4.22      -34.21    393.49 o 
  -3  15   2     3590.69     3606.04    552.42 o 
  -1  15   2     3212.68     3149.03    612.93 o 
   1  15   2     5363.56     5121.74    737.69 o 
   3  15   2     3218.39     3598.97    707.08 o 
   5  15   2     2433.56     2066.93    557.81 o 
   7  15   2       32.85       56.75    540.90 o 
   9  15   2      212.33     -116.72    688.74 o 
  11  15   2      262.40       -4.44    830.01 o 
  13  15   2     1490.89     1442.12    813.93 o 
  15  15   2       39.43      664.12    784.01 o 
  17  15   2     1898.72     1252.52    888.66 o 
  19  15   2      516.69      420.82    848.30 o 
  21  15   2      194.75       70.89    742.07 o 
 -20  16   2      107.48      411.14    990.47 o 
 -18  16   2      156.75     -234.63    747.25 o 
 -16  16   2        8.65     -181.72    739.76 o 
 -14  16   2       58.08      732.82    739.88 o 
 -12  16   2       45.51       69.52    702.57 o 
 -10  16   2        0.23      -42.18    619.40 o 
  -8  16   2      655.44      685.80    514.21 o 
  -6  16   2     2326.80     2126.93    877.30 o 
  -4  16   2       88.25      479.39    597.05 o 
  -2  16   2       24.68     -216.98    463.87 o 
   0  16   2      183.80      262.69    469.31 o 
   2  16   2      242.81     -116.50    431.21 o 
   4  16   2     1104.27     1313.46    554.85 o 
   6  16   2        8.61      183.66    518.19 o 
   8  16   2      176.10      263.85    688.69 o 
  10  16   2      491.30      683.98    861.84 o 
  12  16   2       22.18      -22.22    699.96 o 
  14  16   2      338.49      515.04    939.57 o 
  16  16   2       37.68      -29.72    678.93 o 
  18  16   2      138.16      946.63    867.22 o 
 -19  17   2      256.68      536.03   1355.83 o 
 -17  17   2        2.06      839.87    733.48 o 
 -15  17   2      243.14     -325.61    859.22 o 
 -13  17   2       33.97     -402.85    571.93 o 
 -11  17   2        4.03      328.05    598.14 o 
  -9  17   2        6.98     -106.53    690.27 o 
  -7  17   2       52.19     -147.41    614.85 o 
  -5  17   2       11.86      469.94   1261.24 o 
  -3  17   2      846.99     1306.61    780.39 o 
  -1  17   2     2258.50     3371.95    654.39 o 
   1  17   2      533.41      998.17    517.67 o 
   3  17   2      108.12      633.83    514.21 o 
   5  17   2      932.36      939.37    499.36 o 
   7  17   2      105.46      180.34    764.66 o 
   9  17   2      518.00      842.62    772.67 o 
  11  17   2       27.49     -395.36    740.98 o 
  13  17   2       95.09     -272.49    902.77 o 
  15  17   2      102.92     -260.48    629.78 o 
  17  17   2      160.79      684.74    744.66 o 
 -16  18   2        0.71      232.60    787.74 o 
 -14  18   2        4.99     -506.42    711.92 o 
 -12  18   2      212.91      378.37    945.93 o 
 -10  18   2      728.39     2009.31    827.77 o 
  -8  18   2       29.62     -452.98    646.73 o 
  -6  18   2     1547.82     1893.22    897.83 o 
  -4  18   2     1335.70     2623.13    861.84 o 
  -2  18   2      181.43      747.02    708.65 o 
   0  18   2        5.29     -280.37    601.94 o 
   2  18   2      585.83     1097.74    644.99 o 
   4  18   2      169.82      164.89    488.79 o 
   6  18   2      789.62      365.84    662.65 o 
   8  18   2      617.13      528.85    683.90 o 
  10  18   2      709.48        8.73    712.09 o 
  12  18   2      128.97     1109.09    925.07 o 
  14  18   2      334.57      480.74    775.28 o 
 -13  19   2      223.25      -78.83   1150.88 o 
 -11  19   2       33.61       15.77   1213.94 o 
  -9  19   2       18.40      406.26    712.09 o 
  -7  19   2        2.18       -6.61    792.35 o 
  -5  19   2       85.32      719.80    737.08 o 
  -3  19   2       93.77      655.12    743.46 o 
  -1  19   2      167.13      225.02    608.28 o 
   1  19   2       29.09     -481.29    570.91 o 
   3  19   2      586.35     1756.48    863.91 o 
   5  19   2     1114.17     1615.34    985.34 o 
   7  19   2      324.47      872.10    961.69 o 
   9  19   2        0.88      478.81   1418.89 o 
  11  19   2        1.00     -664.29    677.62 o 
  13  19   2        1.50      531.43    794.32 o 
 -10  20   2       30.73       78.83    819.81 o 
  -8  20   2        9.52      317.64    640.35 o 
  -6  20   2       21.42      212.36    693.88 o 
  -4  20   2       72.80     -214.90    764.74 o 
  -2  20   2      652.21     2065.28    832.42 o 
   0  20   2        4.96      980.80    746.15 o 
   2  20   2       56.06      335.99    938.05 o 
   4  20   2       28.84     -126.12    804.04 o 
   6  20   2       91.10     1229.71    977.46 o 
   8  20   2       86.55      189.19    819.81 o 
  -5  21   2       30.31      792.02    771.61 o 
  -3  21   2      193.89      955.13    769.73 o 
  -1  21   2       81.94       80.24    808.16 o 
   1  21   2      206.26      575.30    654.27 o 
   3  21   2       69.53     1623.85   1213.94 o 
 -31   1   3      716.18     1507.38    862.61 o 
 -29   1   3     1373.39     2512.92   1182.41 o 
 -27   1   3       35.76       59.58    791.69 o 
 -25   1   3      184.56       73.23    659.12 o 
 -23   1   3     1344.48     1783.78    467.39 o 
 -21   1   3      274.54      194.43    346.22 o 
 -19   1   3     3572.93     3107.14    355.07 o 
 -17   1   3    21097.10    21060.09    967.49 o 
 -15   1   3    20096.89    20933.93    555.51 o 
 -13   1   3     3838.06     3903.45    288.27 o 
 -11   1   3    23528.63    30035.77   1182.16 o 
  -9   1   3    37148.44    36598.95    749.71 o 
  -7   1   3      161.08       51.75    248.82 o 
  -5   1   3     4880.27     2592.91    273.14 o 
  -3   1   3    16554.49    36868.83    930.70 o 
  -1   1   3    16273.99     9189.52    507.14 o 
   1   1   3   208603.94   239480.77   5195.08 o 
   3   1   3   122731.14   155550.44   6127.23 o 
   5   1   3     2567.91     1321.03    332.36 o 
   7   1   3    30826.32    33680.38   1173.48 o 
   9   1   3    50537.50    57645.84   1602.63 o 
  11   1   3    29435.80    33862.16    649.72 o 
  13   1   3    41860.06    43829.78   1666.02 o 
  15   1   3     5821.59     6669.54    512.23 o 
  17   1   3    13413.67    16596.56    923.60 o 
  19   1   3    10307.45    11031.60    847.73 o 
  21   1   3     1836.23     2495.98    556.89 o 
  23   1   3     2657.32     2497.38    577.69 o 
  25   1   3     3648.87     3977.63    710.42 o 
  27   1   3      539.43      699.29    751.75 o 
  29   1   3      626.10     1813.03   1450.43 o 
 -30   2   3      682.61      494.92    778.20 o 
 -28   2   3     3881.35     4139.42    969.67 o 
 -26   2   3       63.62     -353.15    682.12 o 
 -24   2   3     3776.51     3801.45    702.72 o 
 -22   2   3       34.97      262.47    347.80 o 
 -20   2   3    16793.85    19219.53    799.11 o 
 -18   2   3    16227.62    16964.12    677.62 o 
 -16   2   3     1280.29     1687.80    275.33 o 
 -14   2   3     1469.36     1778.34    242.99 o 
 -12   2   3     4319.53     4999.53    308.59 o 
 -10   2   3     3215.86     3067.47    250.71 o 
  -8   2   3    29100.85    30328.55   1412.16 o 
  -6   2   3   112788.33   122916.40   4266.66 o 
  -4   2   3    55013.21    50738.63   1121.10 o 
  -2   2   3   121535.46   129008.98   3026.49 o 
   0   2   3    12694.23    13103.88    475.58 o 
   2   2   3     2756.44     2457.84    215.06 o 
   4   2   3     2622.06     3187.80    310.39 o 
   6   2   3     2335.79     2658.07    326.54 o 
   8   2   3     7553.87     8300.99    468.03 o 
  10   2   3    18009.10    23298.57    746.58 o 
  12   2   3    25942.03    23555.69   1902.69 o 
  14   2   3    45117.27    46139.20   2251.03 o 
  16   2   3     6709.51     6603.53    539.25 o 
  18   2   3     3302.37     3069.83    561.69 o 
  20   2   3      478.49     1023.79    432.07 o 
  22   2   3     1558.81     1316.90    700.87 o 
  24   2   3     2649.26     2522.03    587.50 o 
  26   2   3      652.58      462.60    621.79 o 
  28   2   3      542.32      204.10    802.58 o 
 -31   3   3       75.01      212.83    792.89 o 
 -29   3   3      991.76     1100.37    868.68 o 
 -27   3   3      189.11      451.19    816.59 o 
 -25   3   3      140.81      194.02    502.91 o 
 -23   3   3     1055.82      283.54    445.92 o 
 -21   3   3     2728.38     3353.84    470.54 o 
 -19   3   3     8196.07     8050.65    490.69 o 
 -17   3   3      927.10     1326.85    254.82 o 
 -15   3   3     3547.19     3151.82    340.16 o 
 -13   3   3       94.40      -52.53    221.29 o 
 -11   3   3      108.47      170.26    241.91 o 
  -9   3   3     3757.69     2924.43    367.35 o 
  -7   3   3    34548.52    37836.37    894.06 o 
  -5   3   3    28584.48    25787.91    761.15 o 
  -3   3   3   104734.29   106909.95   1794.21 o 
  -1   3   3    12944.07    13633.65    992.14 o 
   1   3   3   117186.59   119541.03   3845.91 o 
   3   3   3    55807.20    56995.91   2677.27 o 
   5   3   3       41.63        3.08    255.41 o 
   7   3   3    11897.02    12649.66    750.93 o 
   9   3   3     8363.34     7066.67    466.37 o 
  11   3   3       43.21     -145.02    286.24 o 
  13   3   3     6191.23     5360.04    484.93 o 
  15   3   3     1692.58     1538.20    452.39 o 
  17   3   3       35.93     -233.14    346.50 o 
  19   3   3     5051.98     5649.34    685.30 o 
  21   3   3     7911.87     7306.59    757.36 o 
  23   3   3      613.95     1470.15    552.36 o 
  25   3   3       21.98      330.34    556.06 o 
  27   3   3       54.12      437.67    715.40 o 
  29   3   3       23.97       63.06   1072.05 o 
 -30   4   3        5.23      927.62    854.88 o 
 -28   4   3      302.66      435.17    795.40 o 
 -26   4   3       57.24      -18.65    528.97 o 
 -24   4   3       20.35     -391.34    435.76 o 
 -22   4   3      154.65      189.27    497.36 o 
 -20   4   3     5432.76     4559.73    430.84 o 
 -18   4   3      997.15      752.31    255.83 o 
 -16   4   3    23163.94    25843.61   1089.89 o 
 -14   4   3    10803.44    11818.90    580.96 o 
 -12   4   3      575.65      724.25    340.26 o 
 -10   4   3    11492.69     8816.12    533.50 o 
  -8   4   3      840.06      675.45    354.73 o 
  -6   4   3      169.21      148.62    321.05 o 
  -4   4   3    25618.79    27154.76   1064.32 o 
  -2   4   3    14193.06    12251.23    418.11 o 
   0   4   3     6754.72     7937.14    301.96 o 
   2   4   3    21093.64    23099.55    598.71 o 
   4   4   3    17647.52    17480.56   1135.50 o 
   6   4   3    56868.68    58442.76    713.27 o 
   8   4   3    12048.41    11810.84    810.10 o 
  10   4   3    24184.22    27213.94    832.87 o 
  12   4   3     3947.67     3572.75    451.99 o 
  14   4   3     9477.55     9761.20    639.50 o 
  16   4   3      911.64      965.70    402.21 o 
  18   4   3      575.00      453.59    435.09 o 
  20   4   3       43.40       -6.40    426.18 o 
  22   4   3     1945.06     2755.04    661.07 o 
  24   4   3      159.57      158.56    626.00 o 
  26   4   3     1889.32     2317.16   2230.82 o 
  28   4   3      944.78      135.98    730.01 o 
 -31   5   3      988.84      773.60    806.78 o 
 -29   5   3      235.57      755.29    930.16 o 
 -27   5   3     1286.69      419.26    643.99 o 
 -25   5   3     1128.32      918.31    718.10 o 
 -23   5   3      520.90      516.73    461.40 o 
 -21   5   3    12657.80    13036.18   1087.71 o 
 -19   5   3     3952.06     6079.88   1328.93 o 
 -17   5   3    13401.20    14069.59    707.24 o 
 -15   5   3     1442.04     1442.71    312.66 o 
 -13   5   3     3547.32     4515.03   1015.55 o 
 -11   5   3    13830.17    11792.61    618.61 o 
  -9   5   3    73778.17    96183.13   2668.56 o 
  -7   5   3     9339.30    12404.93    669.40 o 
  -5   5   3   123231.27   122208.82   6782.87 o 
  -3   5   3    85917.82    93891.25   1410.11 o 
  -1   5   3      463.42      124.83    228.54 o 
   1   5   3    10343.13    10262.10    810.10 o 
   3   5   3    17053.14    13173.65    759.58 o 
   5   5   3    43173.25    42921.89   2325.61 o 
   7   5   3     1346.56      610.27    198.95 o 
   9   5   3       97.61      387.14    248.22 o 
  11   5   3     6171.56     5006.02    432.69 o 
  13   5   3      446.28      486.03    319.01 o 
  15   5   3    19619.36    18999.26    853.33 o 
  17   5   3    10640.17    14043.50   1053.58 o 
  19   5   3       19.02      154.32    456.92 o 
  21   5   3      965.70     1008.33    586.90 o 
  23   5   3       89.53     -125.21    493.21 o 
  25   5   3     1871.60     2050.50    890.99 o 
  27   5   3      518.32     1474.77    863.67 o 
 -30   6   3        0.74     -887.83    654.14 o 
 -28   6   3       65.16      203.13    852.30 o 
 -26   6   3      689.83      442.31    582.35 o 
 -24   6   3     4053.74     4042.31    616.16 o 
 -22   6   3      131.18      677.34    746.21 o 
 -20   6   3     1574.18     1437.03    449.87 o 
 -18   6   3      805.82      759.35    315.07 o 
 -16   6   3     1192.41     1076.90    306.24 o 
 -14   6   3     1363.32     1550.98    358.40 o 
 -12   6   3      332.51       75.72    319.34 o 
 -10   6   3     2202.36     1559.24    391.96 o 
  -8   6   3    17728.15    18191.60   1668.05 o 
  -6   6   3      759.34      834.66    384.62 o 
  -4   6   3     1027.08      293.60    364.03 o 
  -2   6   3    10299.32    12300.97    831.46 o 
   0   6   3      588.07      951.78    273.94 o 
   2   6   3    26418.76    23566.83    988.75 o 
   4   6   3     3276.59     2134.62    318.40 o 
   6   6   3     4908.04     3758.76    375.58 o 
   8   6   3     1808.90     1024.48    219.45 o 
  10   6   3        3.29       89.82    205.99 o 
  12   6   3      747.96      838.39    343.27 o 
  14   6   3      662.59      378.61    343.36 o 
  16   6   3    12167.84    11793.76    762.48 o 
  18   6   3     3755.85     3698.34    671.05 o 
  20   6   3      389.80      499.32    533.80 o 
  22   6   3      380.37      669.65    580.98 o 
  24   6   3      287.74     -141.89    613.13 o 
  26   6   3        7.22      186.52    787.74 o 
  28   6   3       64.85     -551.79   1324.30 o 
 -29   7   3      141.83     -740.98    851.34 o 
 -27   7   3      204.19      209.46    607.67 o 
 -25   7   3      899.40      781.34    469.05 o 
 -23   7   3      316.67      346.21    476.60 o 
 -21   7   3      774.85     1168.75    533.30 o 
 -19   7   3      177.91      299.72    376.35 o 
 -17   7   3     1146.39      930.09    337.89 o 
 -15   7   3    10975.90    11305.97    800.94 o 
 -13   7   3    30675.31    29066.38   1992.98 o 
 -11   7   3     2955.13     1811.45    491.42 o 
  -9   7   3    11161.42    11412.83    745.78 o 
  -7   7   3    54773.69    56884.58   3366.02 o 
  -5   7   3      460.95     1143.01    429.75 o 
  -3   7   3     5872.40     5040.94    476.35 o 
  -1   7   3    14909.14    10300.46    482.39 o 
   1   7   3    15712.47    18434.05    506.80 o 
   3   7   3      223.51      290.59    200.40 o 
   5   7   3     2004.39     2789.03    375.76 o 
   7   7   3     9740.81     7978.95    550.68 o 
   9   7   3    13549.69    13931.86    771.41 o 
  11   7   3     2711.16     2623.18    391.84 o 
  13   7   3    22901.86    26045.63    923.46 o 
  15   7   3       62.78      -71.43    409.52 o 
  17   7   3     2034.55     2744.88    683.13 o 
  19   7   3      584.29      -70.86    547.36 o 
  21   7   3     2677.64     2831.95    902.77 o 
  23   7   3       75.39      378.04    785.39 o 
  25   7   3      664.11     1241.95    839.35 o 
  27   7   3      165.88      223.10    810.68 o 
 -28   8   3     1021.52      -46.65    772.59 o 
 -26   8   3       39.74       68.89    588.37 o 
 -24   8   3     1378.02     1039.96    543.95 o 
 -22   8   3      645.83     -271.08    409.21 o 
 -20   8   3     1758.19     1306.96    573.58 o 
 -18   8   3     1010.99     1336.29    534.51 o 
 -16   8   3     1191.97     1222.61    553.91 o 
 -14   8   3     4273.59     4855.12    639.45 o 
 -12   8   3     1138.84      513.57    423.61 o 
 -10   8   3     1890.68     1619.20    528.76 o 
  -8   8   3    32956.16    35021.91   1192.50 o 
  -6   8   3    24827.14    22366.58   1756.55 o 
  -4   8   3     4861.73     3589.69    471.80 o 
  -2   8   3       59.34     -117.36    270.27 o 
   0   8   3    10740.76    10951.25    500.06 o 
   2   8   3     4406.47     3330.61    301.47 o 
   4   8   3     6888.88     7019.29    352.31 o 
   6   8   3    24515.90    23784.30    951.78 o 
   8   8   3     1774.88     1302.99    334.94 o 
  10   8   3     6247.62     5794.13    472.26 o 
  12   8   3     2368.22     2408.89    524.00 o 
  14   8   3     4855.46     4774.45    702.33 o 
  16   8   3     2267.66     1820.69    598.41 o 
  18   8   3       91.65      595.41    661.17 o 
  20   8   3     1046.44      836.77    527.45 o 
  22   8   3      511.16     -253.45    874.98 o 
  24   8   3       92.74      309.58    711.79 o 
  26   8   3      528.53      206.85    749.53 o 
 -29   9   3        2.75       91.44    734.59 o 
 -27   9   3        0.37     -595.17    930.92 o 
 -25   9   3        0.06       37.05    658.90 o 
 -23   9   3       96.19     -564.95    696.83 o 
 -21   9   3     1194.31      643.99   1277.00 o 
 -19   9   3      624.79     1356.03    906.04 o 
 -17   9   3     3156.61     3541.06    609.51 o 
 -15   9   3     5320.10     5415.52    707.11 o 
 -13   9   3     1299.36     1517.53    498.37 o 
 -11   9   3      856.22     1093.81    491.67 o 
  -9   9   3      113.53      389.61    436.15 o 
  -7   9   3     6716.15     6287.46    618.72 o 
  -5   9   3     4051.71     3821.62    488.08 o 
  -3   9   3     4783.13     3568.10    495.25 o 
  -1   9   3     6405.52     5325.77    434.44 o 
   1   9   3     4114.58     3883.53    378.73 o 
   3   9   3     4033.37     4030.25    338.83 o 
   5   9   3     2135.50     2544.79    300.20 o 
   7   9   3     1443.19      870.89    349.12 o 
   9   9   3      647.87      805.57    379.80 o 
  11   9   3      112.06     -263.23    460.63 o 
  13   9   3      221.58      179.94    481.14 o 
  15   9   3       44.05      103.97    569.61 o 
  17   9   3     2169.49     2146.66    629.75 o 
  19   9   3      370.30     -239.27    513.22 o 
  21   9   3      766.24     1244.04    787.45 o 
  23   9   3       75.52      -25.18    867.10 o 
  25   9   3        1.47     -313.41    740.77 o 
 -28  10   3      178.26     -792.44    886.20 o 
 -26  10   3      275.38      258.31    699.24 o 
 -24  10   3     3872.08     3990.53   1710.56 o 
 -22  10   3     1339.47     1126.27    787.43 o 
 -20  10   3     1275.08     1597.68    799.03 o 
 -18  10   3     1019.97      844.29    737.25 o 
 -16  10   3     2444.33     2439.30    625.61 o 
 -14  10   3     1312.06     1715.46    492.38 o 
 -12  10   3     6960.70     6918.67    965.59 o 
 -10  10   3    13784.55    13393.25   1187.36 o 
  -8  10   3      120.62      422.43    390.94 o 
  -6  10   3     3241.31     2840.85    657.00 o 
  -4  10   3    17636.11    18169.01    911.47 o 
  -2  10   3    21581.89    23438.28    862.43 o 
   0  10   3       34.24     -263.74    271.93 o 
   2  10   3    10229.66     8274.41    487.09 o 
   4  10   3      190.34      255.35    237.62 o 
   6  10   3     1224.39      810.54    367.89 o 
   8  10   3     3811.73     4430.99    489.37 o 
  10  10   3     7862.57     8595.74    797.01 o 
  12  10   3     2958.78     3241.12    707.64 o 
  14  10   3      251.93      844.32    670.32 o 
  16  10   3      499.98      650.06    600.30 o 
  18  10   3       63.20      -52.65    525.36 o 
  20  10   3     1816.72     4512.53   1803.09 o 
  22  10   3      726.11      726.24    602.67 o 
  24  10   3      755.26     1588.21    938.99 o 
 -27  11   3       40.30      343.26    860.27 o 
 -25  11   3      282.74      235.01   1292.77 o 
 -23  11   3      835.22      736.70    838.96 o 
 -21  11   3        6.16       14.84    738.34 o 
 -19  11   3        7.25     -632.43    634.88 o 
 -17  11   3     1462.78      942.78    666.37 o 
 -15  11   3      639.51      734.44    548.42 o 
 -13  11   3     7426.22     7908.72   1015.77 o 
 -11  11   3     2114.70     1251.82    506.84 o 
  -9  11   3     6963.60     7645.16    739.82 o 
  -7  11   3     4738.26     4608.90    767.94 o 
  -5  11   3      945.79     1294.05    420.21 o 
  -3  11   3      353.01      489.89    358.85 o 
  -1  11   3    10561.17     8456.55    539.97 o 
   1  11   3       80.60      179.24    292.98 o 
   3  11   3    14110.25    12913.29    907.55 o 
   5  11   3      428.12      295.43    331.04 o 
   7  11   3     6665.83     7552.94    618.83 o 
   9  11   3     5722.92     5499.41    663.76 o 
  11  11   3      761.52    11115.28   8301.60 o 
  13  11   3     7367.38     7568.47    860.88 o 
  15  11   3     2432.96     2216.25    776.69 o 
  17  11   3      272.85      469.36    588.77 o 
  19  11   3        0.59     -377.25    617.11 o 
  21  11   3      359.11      461.28    594.01 o 
  23  11   3       15.92      641.88    914.40 o 
  25  11   3      225.06      244.37    816.62 o 
 -26  12   3       10.99      241.50    977.98 o 
 -24  12   3      336.22    -1014.99    857.45 o 
 -22  12   3      870.87      806.31    774.72 o 
 -20  12   3       47.97      141.89    945.93 o 
 -18  12   3      530.81      164.08    752.42 o 
 -16  12   3      588.71     -202.94    677.92 o 
 -14  12   3      112.96      970.63    595.29 o 
 -12  12   3     3618.47     4213.77    660.41 o 
 -10  12   3    15522.13    15257.31    972.71 o 
  -8  12   3     2574.65     2414.04    539.16 o 
  -6  12   3     2643.06     2611.06    529.04 o 
  -4  12   3      113.04      -60.78    381.08 o 
  -2  12   3     1104.87      813.29    325.99 o 
   0  12   3        0.37     -364.22    311.31 o 
   2  12   3      501.55       90.17    427.56 o 
   4  12   3      811.74      218.55    377.94 o 
   6  12   3      527.97      408.55    491.58 o 
   8  12   3        4.56      283.97    376.22 o 
  10  12   3     1189.17     1470.17    576.82 o 
  12  12   3     2426.04     2627.01    653.70 o 
  14  12   3      466.37      411.70    512.54 o 
  16  12   3       11.96      524.17    582.59 o 
  18  12   3        7.46       96.17    583.48 o 
  20  12   3      187.49     -407.90    726.73 o 
  22  12   3        0.17     1078.25    908.16 o 
  24  12   3        4.12     -115.67    953.87 o 
 -25  13   3      315.30     1125.86   1095.70 o 
 -23  13   3       39.63      457.74   1245.47 o 
 -21  13   3     2169.98     2327.44    961.71 o 
 -19  13   3     1220.05     2355.44    946.97 o 
 -17  13   3        3.79     -296.33    866.14 o 
 -15  13   3     3102.29     3258.96    694.53 o 
 -13  13   3     5233.66     4856.70    777.39 o 
 -11  13   3       12.67       94.71    410.69 o 
  -9  13   3     2938.58     3074.07    613.59 o 
  -7  13   3      671.86      417.19    356.74 o 
  -5  13   3     8825.31     8179.25    635.02 o 
  -3  13   3        7.71       25.94    351.45 o 
  -1  13   3    14470.51    12324.38   1892.21 o 
   1  13   3    22688.19    24260.66   1151.28 o 
   3  13   3     1463.23     1361.56    508.03 o 
   5  13   3      279.12      311.16    630.62 o 
   7  13   3     4299.78     5499.62    705.91 o 
   9  13   3     1911.33     1449.26    608.08 o 
  11  13   3      963.91      970.29    578.99 o 
  13  13   3     2129.38     1715.65    629.75 o 
  15  13   3        7.87     -279.41    576.26 o 
  17  13   3      127.28     -207.30    483.67 o 
  19  13   3      128.46      150.71    676.77 o 
  21  13   3     1061.30     1572.87    638.50 o 
  23  13   3       88.88      318.31    629.18 o 
 -24  14   3      274.76      742.85    931.46 o 
 -22  14   3        3.46     -185.43    807.60 o 
 -20  14   3       96.93     -110.60    706.96 o 
 -18  14   3       10.60     -648.19    771.79 o 
 -16  14   3     1960.12     2060.45    814.77 o 
 -14  14   3      357.04      742.82    632.25 o 
 -12  14   3     4576.09     5137.98    759.32 o 
 -10  14   3     4871.29     5548.82    735.21 o 
  -8  14   3       32.13      -14.84    379.70 o 
  -6  14   3     4200.55     4545.53    585.11 o 
  -4  14   3      200.12      -97.35    384.88 o 
  -2  14   3      719.39     -146.92    499.83 o 
   0  14   3     2853.02     2126.71    625.43 o 
   2  14   3      440.18      265.58    451.83 o 
   4  14   3      392.43      300.39    478.27 o 
   6  14   3      696.30      634.29    550.83 o 
   8  14   3     1630.49     1108.88    657.63 o 
  10  14   3     7140.77     6140.28   1043.56 o 
  12  14   3     1558.76     1130.16    599.13 o 
  14  14   3      120.93      290.38    539.52 o 
  16  14   3        3.71     -375.99    531.51 o 
  18  14   3      109.32      691.36    627.65 o 
  20  14   3       58.63      139.48    606.22 o 
 -21  15   3       16.18     -192.40    772.59 o 
 -19  15   3      136.54      424.15    905.30 o 
 -17  15   3       77.15     -391.84    683.44 o 
 -15  15   3      408.12     1087.82    836.09 o 
 -13  15   3     5056.77     5040.63    958.52 o 
 -11  15   3     1414.03     1969.61    676.11 o 
  -9  15   3       53.48      371.27    403.33 o 
  -7  15   3     1329.09     2101.12    495.92 o 
  -5  15   3     1911.93     1066.02    474.22 o 
  -3  15   3      103.88       -0.48    435.92 o 
  -1  15   3       88.35     -176.97    476.53 o 
   1  15   3     3950.29     4139.37    679.81 o 
   3  15   3      577.20       39.77    432.38 o 
   5  15   3     1223.22     1057.06    548.49 o 
   7  15   3     1793.68     1516.07    673.19 o 
   9  15   3     1565.13     1666.78    772.51 o 
  11  15   3       29.14      315.84    657.44 o 
  13  15   3      143.82     -346.35    676.59 o 
  15  15   3      283.39     -101.70    678.93 o 
  17  15   3       20.89      269.83    694.92 o 
  19  15   3      337.46      737.66    611.60 o 
 -20  16   3       65.87     1289.69    906.81 o 
 -18  16   3       28.35     -197.07    769.20 o 
 -16  16   3      101.52     -124.96    670.21 o 
 -14  16   3       85.98     -164.59    828.09 o 
 -12  16   3     3074.23     2907.10    752.83 o 
 -10  16   3     1513.81     1670.10    625.31 o 
  -8  16   3      232.11      800.54    837.13 o 
  -6  16   3      589.86      204.88    515.93 o 
  -4  16   3     1884.11     2809.41    637.48 o 
  -2  16   3     6495.21     6623.65    779.46 o 
   0  16   3      144.00     -212.96    485.34 o 
   2  16   3       37.43      190.94    471.31 o 
   4  16   3       63.63      -64.50    558.64 o 
   6  16   3       10.40     -294.69    504.94 o 
   8  16   3      416.75      205.82    859.22 o 
  10  16   3     2550.35     2168.47    795.61 o 
  12  16   3       15.37       -3.57    731.87 o 
  14  16   3      327.14      100.26    909.04 o 
  16  16   3        1.00     -228.87    656.59 o 
  18  16   3      689.38      755.78    901.15 o 
 -19  17   3      148.58      914.09    829.28 o 
 -17  17   3      158.49      -55.77    812.51 o 
 -15  17   3      713.64     1307.54    801.12 o 
 -13  17   3      806.24     1426.50    920.40 o 
 -11  17   3        5.41     1282.95    874.49 o 
  -9  17   3      935.94      615.34    722.50 o 
  -7  17   3        4.82      497.25    606.08 o 
  -5  17   3      812.17      395.71    608.28 o 
  -3  17   3       52.17      375.97    482.67 o 
  -1  17   3     1405.00     1949.81    609.43 o 
   1  17   3      878.55      977.46    541.71 o 
   3  17   3       58.95      185.56    460.10 o 
   5  17   3       65.98      810.02    806.78 o 
   7  17   3      726.15      381.78    821.33 o 
   9  17   3      959.88     1426.36    756.74 o 
  11  17   3        1.75     -443.48    719.46 o 
  13  17   3      560.01     1488.49    980.82 o 
  15  17   3        3.65      -51.61    713.20 o 
  17  17   3       70.39     -183.64    969.58 o 
 -16  18   3        1.84      528.14    914.13 o 
 -14  18   3       38.34     -173.42   1229.71 o 
 -12  18   3      177.68      189.19    914.40 o 
 -10  18   3      171.73     -907.42    765.18 o 
  -8  18   3        0.96     1041.30    930.16 o 
  -6  18   3      125.18      880.22    760.64 o 
  -4  18   3      114.59      775.29    850.14 o 
  -2  18   3      104.59      541.53    685.37 o 
   0  18   3      294.65      277.12    475.45 o 
   2  18   3       61.43       22.38    466.26 o 
   4  18   3       22.91      278.71    456.16 o 
   6  18   3       81.05     -167.17    612.40 o 
   8  18   3       98.41      415.64    726.68 o 
  10  18   3        4.17     -770.18    819.81 o 
  12  18   3      459.03      260.29    850.14 o 
  14  18   3       90.86     -621.16   1056.29 o 
 -13  19   3      547.08      346.84    993.23 o 
 -11  19   3       43.50      567.56   1008.99 o 
  -9  19   3      193.67      629.79    843.72 o 
  -7  19   3      136.44     -166.71    669.27 o 
  -5  19   3        2.00     -494.42    620.42 o 
  -3  19   3       25.81      546.23    733.77 o 
  -1  19   3     1034.21      876.38    754.13 o 
   1  19   3        1.45      360.06    757.81 o 
   3  19   3      588.09      471.52    907.03 o 
   5  19   3      136.02       42.43    661.39 o 
   7  19   3      476.02      697.53   1024.76 o 
   9  19   3     1154.32     1608.08    936.02 o 
  11  19   3       95.24     1072.05   1213.94 o 
 -10  20   3      157.02     -291.74    595.71 o 
  -8  20   3        1.31      -35.95    835.87 o 
  -6  20   3        0.77      724.22    749.05 o 
  -4  20   3       46.07      858.08    820.94 o 
  -2  20   3      701.74      602.76    791.14 o 
   0  20   3       18.84     1085.02    756.74 o 
   2  20   3      414.20      915.25   1056.29 o 
   4  20   3       51.76      788.27   1072.05 o 
   6  20   3       40.61      196.25    805.40 o 
   8  20   3        3.58     -259.52    652.08 o 
  -3  21   3       23.23      613.01    720.12 o 
  -1  21   3        9.80      103.34    670.34 o 
   1  21   3       43.44      245.16    607.48 o 
 -32   0   4     1262.53     2286.00   1292.77 o 
 -30   0   4      137.75     1245.47   1229.71 o 
 -28   0   4      153.46     -331.08   1261.24 o 
 -26   0   4     4874.26     5139.55   1608.08 o 
 -24   0   4     1493.61      944.74    702.83 o 
 -22   0   4     3101.78     2942.79    709.29 o 
 -20   0   4     9918.17     8428.63   2818.09 o 
 -18   0   4     2516.76     2483.82    452.41 o 
 -16   0   4     3379.67     2761.99    419.35 o 
 -14   0   4      252.98      285.46    269.76 o 
 -12   0   4    10653.22    13005.76    593.70 o 
 -10   0   4    90377.53    81374.96   3925.59 o 
  -8   0   4   118145.26   112450.46   4958.25 o 
  -6   0   4    58446.45    78400.04   1644.36 o 
  -4   0   4    50037.70    59130.04   3744.30 o 
  -2   0   4     7612.91     5470.62    693.68 o 
   0   0   4    35997.00    43087.08   1450.43 o 
   2   0   4   125380.17   138908.95   4303.98 o 
   4   0   4     4979.80     3323.50    543.91 o 
   6   0   4    24010.79    29307.78   1032.64 o 
   8   0   4   111121.16   132692.11   6430.03 o 
  10   0   4   114103.66   125866.77   1960.87 o 
  12   0   4      110.52      231.63    504.94 o 
  14   0   4     8279.95    10413.65    916.11 o 
  16   0   4      964.38       32.90    511.35 o 
  18   0   4     1933.77     1072.05    601.99 o 
  20   0   4     1376.18      541.79    680.11 o 
  22   0   4     3646.91     6531.07    986.54 o 
  24   0   4      852.11     1281.08    780.31 o 
  26   0   4       59.54      -25.46    897.35 o 
  28   0   4      469.20     1310.17    960.48 o 
 -31   1   4      119.63      598.87    813.57 o 
 -29   1   4      165.50      187.89    679.75 o 
 -27   1   4     1512.81     2189.62    882.01 o 
 -25   1   4      135.62     -289.37    456.96 o 
 -23   1   4     3593.02     3266.50    559.79 o 
 -21   1   4     5965.09     6584.17    717.40 o 
 -19   1   4       59.37     -126.36    238.19 o 
 -17   1   4     1396.48     1495.80    271.82 o 
 -15   1   4     5047.88     4900.04    382.32 o 
 -13   1   4     3862.95     2257.83    231.43 o 
 -11   1   4     1310.91     2016.22    241.44 o 
  -9   1   4       38.56       62.99    244.26 o 
  -7   1   4    31741.21    25972.29    644.28 o 
  -5   1   4    14545.47    20069.38   1096.79 o 
  -3   1   4    44952.62    54740.61   1010.91 o 
  -1   1   4    65478.07    81649.85   1425.75 o 
   1   1   4    91474.12   102236.03   2900.85 o 
   3   1   4    53782.92    52402.38    682.38 o 
   5   1   4    61121.54    70988.52   1451.65 o 
   7   1   4    30159.83    33934.29    871.14 o 
   9   1   4     1195.47     1274.49    383.92 o 
  11   1   4    33944.97    35734.27    667.98 o 
  13   1   4      253.59       -1.70    229.02 o 
  15   1   4    12844.01    12329.87    619.97 o 
  17   1   4     2481.08     3348.03    552.41 o 
  19   1   4     1686.20     2307.51    560.57 o 
  21   1   4     5312.80     5563.31    724.44 o 
  23   1   4      401.55      402.91    512.82 o 
  25   1   4      143.75      109.82    544.31 o 
  27   1   4        9.41      593.41    583.37 o 
 -32   2   4      575.86     1236.67    921.18 o 
 -30   2   4      510.06     1041.19    783.06 o 
 -28   2   4     2233.73     2764.22   1051.31 o 
 -26   2   4       65.21      953.99   1462.27 o 
 -24   2   4      296.37      458.14    403.48 o 
 -22   2   4     1011.48      964.71    447.94 o 
 -20   2   4       15.94       45.66    285.11 o 
 -18   2   4       17.85      174.10    237.29 o 
 -16   2   4     1383.25      983.20    237.41 o 
 -14   2   4    11763.48    12666.42    509.82 o 
 -12   2   4      244.10       76.26    202.51 o 
 -10   2   4     1974.62     1451.92    326.90 o 
  -8   2   4     8972.93     8845.59    723.63 o 
  -6   2   4    64314.68    83859.15   1391.91 o 
  -4   2   4   299379.75   397849.16   7491.05 o 
  -2   2   4     5462.04     8675.51    350.07 o 
   0   2   4    11132.91    11859.15    440.44 o 
   2   2   4     2833.47     2442.93    208.41 o 
   4   2   4     5143.84     5919.70    242.31 o 
   6   2   4     1447.72     2257.39    383.30 o 
   8   2   4    71921.52    76804.92   3725.08 o 
  10   2   4     8890.13    10181.67    548.92 o 
  12   2   4     6036.18     6310.04    502.82 o 
  14   2   4    18589.15    19951.97   1422.01 o 
  16   2   4      183.34      236.34    317.63 o 
  18   2   4     9490.77     9690.85    791.59 o 
  20   2   4     2107.91     2011.72    537.64 o 
  22   2   4      683.42      320.15    525.26 o 
  24   2   4      511.01      402.23    487.17 o 
  26   2   4        8.87     -229.02    541.39 o 
  28   2   4      133.39      289.43    798.52 o 
 -31   3   4      190.93     1118.66    874.73 o 
 -29   3   4       20.61     -433.96    734.75 o 
 -27   3   4     1490.54      940.44    605.36 o 
 -25   3   4      562.70      693.39    579.98 o 
 -23   3   4     8712.97    10279.03    785.78 o 
 -21   3   4     5700.75     5013.15    484.14 o 
 -19   3   4     1300.34     1679.07    360.72 o 
 -17   3   4     5248.66     6614.00    997.28 o 
 -15   3   4    42347.77    47951.51   1793.30 o 
 -13   3   4    29250.78    29326.62   1552.62 o 
 -11   3   4     1581.81     1710.68    325.57 o 
  -9   3   4     2213.98     1732.93    331.21 o 
  -7   3   4     6691.07     8825.05    605.94 o 
  -5   3   4     5024.88     6466.03    345.48 o 
  -3   3   4   235030.83   272127.97   5704.78 o 
  -1   3   4    11525.29     9296.29    377.74 o 
   1   3   4    20223.13    26385.46    775.96 o 
   3   3   4      105.68      196.65    178.98 o 
   5   3   4     6960.09     8812.61    428.85 o 
   7   3   4    52502.43    60882.40   2425.74 o 
   9   3   4     2217.19     1869.73    341.96 o 
  11   3   4     3721.70     3653.85    414.12 o 
  13   3   4     9022.60    10038.71    622.79 o 
  15   3   4       19.43       30.40    348.36 o 
  17   3   4     1018.30      628.49    413.27 o 
  19   3   4    13705.48    13852.33   1322.77 o 
  21   3   4     4011.08     4197.74    613.34 o 
  23   3   4      887.92      789.98    634.39 o 
  25   3   4     1614.14     1654.04    674.88 o 
  27   3   4       29.56     1124.21   1978.57 o 
 -30   4   4       29.75     1012.72    924.27 o 
 -28   4   4      177.59      125.39    955.61 o 
 -26   4   4      458.84       96.51    609.83 o 
 -24   4   4     3752.83     3918.39    757.64 o 
 -22   4   4      322.96      432.29    439.48 o 
 -20   4   4     5784.75     5531.83    454.48 o 
 -18   4   4     4120.74     3598.65    415.48 o 
 -16   4   4     1269.36     1132.58    281.76 o 
 -14   4   4     5001.21     4796.07    377.53 o 
 -12   4   4    35061.89    38152.74   1797.69 o 
 -10   4   4     2404.40     2147.91    362.87 o 
  -8   4   4      415.75      -70.34    337.50 o 
  -6   4   4     1697.13     2610.57    410.75 o 
  -4   4   4    29906.31    24156.29    618.21 o 
  -2   4   4     2141.72     2757.85    301.62 o 
   0   4   4    17240.03    24295.15    973.71 o 
   2   4   4       26.95      297.73    257.14 o 
   4   4   4      748.03      466.76    179.85 o 
   6   4   4     8383.02     6544.56    286.74 o 
   8   4   4    10784.76     8868.29    496.61 o 
  10   4   4    19527.79    19444.42    731.24 o 
  12   4   4     7462.50     8204.33    562.28 o 
  14   4   4      101.97      -79.18    355.91 o 
  16   4   4       58.36      178.91    416.21 o 
  18   4   4       45.27     -270.20    438.89 o 
  20   4   4     1164.12      155.53    474.16 o 
  22   4   4     1171.27     2113.62   1021.64 o 
  24   4   4      386.72      751.24    811.38 o 
  26   4   4       45.17      -70.53    618.61 o 
  28   4   4        2.22      567.56   1040.52 o 
 -31   5   4      224.96      515.41    977.46 o 
 -29   5   4       12.88     -354.87    911.17 o 
 -27   5   4      720.56      663.65    578.34 o 
 -25   5   4        2.80       66.89    472.95 o 
 -23   5   4      629.69      912.78    467.39 o 
 -21   5   4       97.25      -46.00    273.80 o 
 -19   5   4     4753.99     5290.17    812.80 o 
 -17   5   4     1264.69     1365.52    439.25 o 
 -15   5   4     3304.45     2771.83    431.50 o 
 -13   5   4     1079.83     1298.07    387.02 o 
 -11   5   4    12555.52    11902.09    755.16 o 
  -9   5   4    10492.35    12310.75   1223.05 o 
  -7   5   4     2600.39     4118.34    488.43 o 
  -5   5   4    11934.84    11943.63    635.07 o 
  -3   5   4     6027.97     6132.62    393.55 o 
  -1   5   4      233.75      204.73    206.52 o 
   1   5   4     1342.10     1874.54    296.64 o 
   3   5   4      431.24      661.85    271.70 o 
   5   5   4     5937.85     9161.84    446.40 o 
   7   5   4     1601.25     1286.22    226.37 o 
   9   5   4      472.12      799.18    286.16 o 
  11   5   4     6040.43     6025.30    511.19 o 
  13   5   4     4054.10     4285.72    466.57 o 
  15   5   4     1034.12     1150.00    398.39 o 
  17   5   4     1085.64      898.39    523.45 o 
  19   5   4     2743.72     1725.07    701.26 o 
  21   5   4      583.14      354.54    596.28 o 
  23   5   4      578.69      341.56    576.43 o 
  25   5   4      447.91      811.86    659.37 o 
  27   5   4       65.47      445.21    799.24 o 
 -30   6   4      639.83     1166.19    769.92 o 
 -28   6   4      823.59      446.38    648.74 o 
 -26   6   4      347.68      163.50    532.04 o 
 -24   6   4     2621.50     3279.35    548.71 o 
 -22   6   4     2330.51     2174.99    494.60 o 
 -20   6   4     4422.73     3862.07    503.27 o 
 -18   6   4     2636.70     2775.51    482.81 o 
 -16   6   4      125.24     -232.86    317.55 o 
 -14   6   4    14201.84    15768.64    913.44 o 
 -12   6   4    16295.13    14469.02   1305.17 o 
 -10   6   4       51.96       97.31    352.11 o 
  -8   6   4    84895.84    84432.48   2446.87 o 
  -6   6   4    21636.88    28285.33    932.16 o 
  -4   6   4    10225.95    13520.90    975.91 o 
  -2   6   4    24988.08    27445.57    689.81 o 
   0   6   4     8781.56     8895.25    441.08 o 
   2   6   4       32.38      228.45    287.54 o 
   4   6   4    16256.31    13055.52    651.30 o 
   6   6   4     1006.22      862.99    290.76 o 
   8   6   4    13666.09    14591.54    702.53 o 
  10   6   4    14004.50    11593.78    568.35 o 
  12   6   4     4094.95     3479.27    447.03 o 
  14   6   4    11680.19    11096.54    896.88 o 
  16   6   4      214.58      351.23    450.13 o 
  18   6   4     7156.12     7531.07    888.63 o 
  20   6   4      160.54     1047.03    863.91 o 
  22   6   4     2330.38     2341.51    781.24 o 
  24   6   4      176.03     -183.65    540.52 o 
  26   6   4      412.79      493.77    927.78 o 
 -29   7   4      138.85     1098.53    676.92 o 
 -27   7   4       21.44      136.71    614.79 o 
 -25   7   4     1417.87     1470.82    605.39 o 
 -23   7   4     2216.65     2327.67    589.06 o 
 -21   7   4     2356.52     2623.38    612.55 o 
 -19   7   4      107.49        0.08    377.11 o 
 -17   7   4      867.52     1645.62    576.84 o 
 -15   7   4      397.28      153.19    429.34 o 
 -13   7   4     6752.05     6798.39    644.15 o 
 -11   7   4     9656.97     9318.45    743.44 o 
  -9   7   4     7761.37     8635.96    692.04 o 
  -7   7   4     1583.90      906.15    379.70 o 
  -5   7   4     4484.79     4432.52    466.84 o 
  -3   7   4    24480.35    22904.06    805.02 o 
  -1   7   4    40236.52    41629.53   1266.83 o 
   1   7   4      225.19      351.73    263.77 o 
   3   7   4       26.07     -197.02    274.83 o 
   5   7   4      725.82      692.50    316.47 o 
   7   7   4    18820.91    18215.06    975.90 o 
   9   7   4     7575.38     8211.75    522.78 o 
  11   7   4      681.08      918.65    506.46 o 
  13   7   4     6691.96     5562.13    656.52 o 
  15   7   4     7167.67     7285.58    787.74 o 
  17   7   4     4593.97     3823.50    712.74 o 
  19   7   4     3837.72     4372.44    780.92 o 
  21   7   4      677.04      291.66   1213.94 o 
  23   7   4      138.27     -243.88    715.40 o 
  25   7   4      171.22      677.92    905.15 o 
  27   7   4       73.27     -597.17    609.55 o 
 -28   8   4      222.48      229.28    761.19 o 
 -26   8   4      270.66      -36.83    586.90 o 
 -24   8   4       17.09     -209.55    535.43 o 
 -22   8   4      509.58     -128.27    719.68 o 
 -20   8   4      729.20     2231.73    957.94 o 
 -18   8   4     4112.98     4122.13    725.50 o 
 -16   8   4    15212.22    12819.45    890.98 o 
 -14   8   4     2765.79     1925.72    535.18 o 
 -12   8   4     1407.76     1000.84    618.65 o 
 -10   8   4     4120.43     3940.17    568.82 o 
  -8   8   4     5498.97     5095.31    528.53 o 
  -6   8   4      538.28      877.51    372.86 o 
  -4   8   4     4255.10     5168.28    533.43 o 
  -2   8   4     5314.23     6805.01    593.92 o 
   0   8   4      225.00      245.42    234.37 o 
   2   8   4      149.84       18.26    291.85 o 
   4   8   4    15167.72    13117.59    787.34 o 
   6   8   4    15174.75    14487.58    684.46 o 
   8   8   4     6564.32     7051.16    509.38 o 
  10   8   4      605.25      -83.83    682.56 o 
  12   8   4     1415.95     1746.14    630.55 o 
  14   8   4      155.47       22.75    526.85 o 
  16   8   4     1130.17      899.55    559.76 o 
  18   8   4      164.51     2237.43   2377.92 o 
  20   8   4       26.79     -198.24    571.84 o 
  22   8   4       43.63     -548.19    585.18 o 
  24   8   4      103.98      543.91    851.34 o 
  26   8   4      573.62      433.94    794.21 o 
 -29   9   4       12.40      -94.59    824.94 o 
 -27   9   4     1143.04      926.31    742.07 o 
 -25   9   4     1250.21     1579.98    888.66 o 
 -23   9   4     1000.51     1095.70    746.91 o 
 -21   9   4     1316.39      948.50    718.46 o 
 -19   9   4     1047.73     1249.29    542.04 o 
 -17   9   4      714.86     1043.82    570.37 o 
 -15   9   4      516.91      582.40    486.47 o 
 -13   9   4        3.43     -155.08    380.39 o 
 -11   9   4    22210.73    22146.19   1639.76 o 
  -9   9   4    35781.47    37762.00   3306.34 o 
  -7   9   4      125.09      260.90    372.51 o 
  -5   9   4    45727.65    39868.84   1226.48 o 
  -3   9   4    14839.91    14762.59    987.01 o 
  -1   9   4     4838.72     4600.64    405.74 o 
   1   9   4      578.59      794.14    275.46 o 
   3   9   4     5650.70     4038.92    473.65 o 
   5   9   4     2731.95     2373.03    418.99 o 
   7   9   4     4968.83     5409.98    501.81 o 
   9   9   4     8020.70     7546.14    756.22 o 
  11   9   4    27737.92    30557.20   1812.52 o 
  13   9   4      111.52    19143.95  15548.68 o 
  15   9   4     4501.97     5228.11    800.06 o 
  17   9   4     2425.49     3262.17    773.36 o 
  19   9   4        8.64     -549.71    626.83 o 
  21   9   4     1323.46     2340.86    834.09 o 
  23   9   4       73.31      547.77    823.75 o 
  25   9   4      102.07      382.03    840.42 o 
 -28  10   4       65.10     -887.32    728.59 o 
 -26  10   4      480.66      649.17    985.34 o 
 -24  10   4      192.42     -158.77    768.93 o 
 -22  10   4     1184.44     1854.08    884.94 o 
 -20  10   4      932.33      690.19    751.86 o 
 -18  10   4        0.35      350.96    427.82 o 
 -16  10   4     1106.47     1088.76    559.15 o 
 -14  10   4      975.41      697.32    523.39 o 
 -12  10   4     5793.68     5937.99    730.14 o 
 -10  10   4      732.62     1075.15    479.72 o 
  -8  10   4       15.99      369.71    410.71 o 
  -6  10   4       68.70     -536.84    357.90 o 
  -4  10   4       13.54     -287.91    305.80 o 
  -2  10   4     2951.72     2227.53    356.46 o 
   0  10   4     2457.17     2429.77    383.95 o 
   2  10   4     6800.82     7240.85    415.81 o 
   4  10   4     9580.44     9234.43    691.77 o 
   6  10   4     2322.34     1739.71    422.68 o 
   8  10   4     2320.71     2011.50    419.91 o 
  10  10   4     3234.93     3305.08    612.84 o 
  12  10   4     2332.40     3647.74    686.00 o 
  14  10   4      613.50     -181.45    561.69 o 
  16  10   4       88.45      341.86    558.27 o 
  18  10   4      224.03       93.50    552.09 o 
  20  10   4      160.79      161.30    544.09 o 
  22  10   4      231.45     -906.40    791.26 o 
  24  10   4       98.78       53.76    670.21 o 
 -27  11   4        4.57      173.42   1040.52 o 
 -25  11   4       14.17     -351.59    751.93 o 
 -23  11   4       71.06      377.93    798.94 o 
 -21  11   4      227.12      -71.36    723.34 o 
 -19  11   4     3207.74     1994.94    794.21 o 
 -17  11   4     4662.73     5440.58    783.70 o 
 -15  11   4      878.96      921.16    594.63 o 
 -13  11   4      102.57       13.04    519.41 o 
 -11  11   4     2846.61     2304.31    638.54 o 
  -9  11   4     1934.90      946.90    505.79 o 
  -7  11   4      344.29      270.40    446.80 o 
  -5  11   4     1879.29     2105.72    505.41 o 
  -3  11   4     1457.82      968.53    377.56 o 
  -1  11   4      417.35      551.15    339.05 o 
   1  11   4    27233.05    28496.85   1157.84 o 
   3  11   4    18340.35    20583.91    885.84 o 
   5  11   4     8690.84     9156.00    640.28 o 
   7  11   4     1973.12     2395.47    474.87 o 
   9  11   4     3137.58     2883.56    710.31 o 
  11  11   4      367.22      274.08    524.64 o 
  13  11   4     2883.65     2879.12    727.83 o 
  15  11   4     1026.94      649.78    644.62 o 
  17  11   4     1033.61      676.15    642.55 o 
  19  11   4       30.73      129.22    562.34 o 
  21  11   4      111.56      109.70    593.95 o 
  23  11   4      884.98      742.64    939.09 o 
 -26  12   4       64.31      -65.84    848.40 o 
 -24  12   4       24.16     -282.50    890.75 o 
 -22  12   4        7.75       46.83    734.76 o 
 -20  12   4      311.40      523.19    690.90 o 
 -18  12   4      586.90      245.38    651.51 o 
 -16  12   4     2791.71     2312.15    619.77 o 
 -14  12   4        7.99       40.47    541.20 o 
 -12  12   4     1626.26     1682.85    649.98 o 
 -10  12   4       74.42       36.49    448.90 o 
  -8  12   4    18883.03    23971.64   1168.62 o 
  -6  12   4     5044.47     3921.86    594.50 o 
  -4  12   4     6030.94     4824.04    616.06 o 
  -2  12   4     5595.53     6617.58    560.72 o 
   0  12   4     3096.57     2347.90    511.71 o 
   2  12   4     2665.64     3611.96    602.34 o 
   4  12   4     4288.09     3850.54    514.27 o 
   6  12   4    10487.58    13516.93   2051.98 o 
   8  12   4        3.03      -71.29    515.80 o 
  10  12   4      275.28      565.24    521.74 o 
  12  12   4      876.10     1121.00    619.67 o 
  14  12   4     1644.02      919.34    596.86 o 
  16  12   4        6.55     -525.30    584.84 o 
  18  12   4     1581.50     1433.44    630.00 o 
  20  12   4       79.71     -238.35    569.38 o 
  22  12   4      168.35     -115.05    660.25 o 
 -25  13   4        0.74       73.26   1041.21 o 
 -23  13   4       31.24    -1115.05    847.80 o 
 -21  13   4       30.60     -373.87    756.74 o 
 -19  13   4     1089.65     1430.47    964.24 o 
 -17  13   4       74.95     -470.32    823.75 o 
 -15  13   4      109.94      642.01    515.15 o 
 -13  13   4       66.20     -389.65    405.50 o 
 -11  13   4      629.45     1130.75    488.58 o 
  -9  13   4      736.02      910.23    506.36 o 
  -7  13   4       93.69       -2.33    470.18 o 
  -5  13   4      691.68      534.62    366.04 o 
  -3  13   4      741.37      987.15    476.37 o 
  -1  13   4      536.73      533.80    441.76 o 
   1  13   4        0.55       33.31    415.77 o 
   3  13   4      357.52      875.62    558.94 o 
   5  13   4      610.84      312.37    463.66 o 
   7  13   4        4.98       86.67    478.26 o 
   9  13   4       24.57     -220.40    607.07 o 
  11  13   4      684.26      294.39    532.06 o 
  13  13   4      198.10      259.42    488.57 o 
  15  13   4      109.87      239.08    567.45 o 
  17  13   4       80.97     -110.40    645.27 o 
  19  13   4      148.96      625.59    630.05 o 
  21  13   4       11.92     -369.91    642.73 o 
 -24  14   4       11.23      338.59    829.28 o 
 -22  14   4       39.22       -4.02   1001.11 o 
 -20  14   4      146.36      256.88    698.08 o 
 -18  14   4      225.81      125.49    672.92 o 
 -16  14   4     1230.48      583.32    791.50 o 
 -14  14   4        1.78       59.70    571.61 o 
 -12  14   4     1213.51     1524.61    669.42 o 
 -10  14   4        2.88      394.80    503.64 o 
  -8  14   4     3145.31     2853.20    630.44 o 
  -6  14   4     2868.92     2745.06    503.14 o 
  -4  14   4      882.78        4.00    420.70 o 
  -2  14   4      832.92      317.55    560.50 o 
   0  14   4       70.48     -316.89    402.47 o 
   2  14   4       62.72      -73.34    482.03 o 
   4  14   4     1657.79     1801.25    606.45 o 
   6  14   4     1269.64     1944.96    845.26 o 
   8  14   4      249.30       15.51    673.19 o 
  10  14   4       15.64     -396.59    524.89 o 
  12  14   4      892.74     1182.78    670.76 o 
  14  14   4     1680.77     1935.33    774.23 o 
  16  14   4      144.26      -12.98    519.62 o 
  18  14   4      254.78      243.85    637.17 o 
  20  14   4      117.67      -90.76    577.05 o 
 -21  15   4       11.72     -899.43    771.83 o 
 -19  15   4     2639.81     2569.95   1308.54 o 
 -17  15   4     2700.77     2065.28   1308.54 o 
 -15  15   4     1144.11     1088.26    642.92 o 
 -13  15   4      244.43      307.90    623.19 o 
 -11  15   4     1061.04      663.44    528.10 o 
  -9  15   4     1074.86      830.00    413.29 o 
  -7  15   4      903.38     1313.50    585.95 o 
  -5  15   4     7864.72     9084.33    913.74 o 
  -3  15   4     1591.72     1417.10    627.96 o 
  -1  15   4      133.22     -125.95    476.51 o 
   1  15   4      283.77      870.51    502.08 o 
   3  15   4     7112.11     9552.79    899.96 o 
   5  15   4     4761.38     4955.26    757.36 o 
   7  15   4       32.70      584.06    690.89 o 
   9  15   4      410.34     1328.72    757.54 o 
  11  15   4      165.19      625.70    693.47 o 
  13  15   4      185.91      306.64    512.55 o 
  15  15   4     1656.93     1422.45    646.89 o 
  17  15   4      419.51      654.77    622.16 o 
  19  15   4      204.16      444.98    578.07 o 
 -20  16   4        2.26     -147.68    803.06 o 
 -18  16   4        6.83     -170.14    804.04 o 
 -16  16   4        0.77      211.57   1001.11 o 
 -14  16   4      243.72      412.73    637.20 o 
 -12  16   4       74.66     -787.17    524.78 o 
 -10  16   4     1554.88      950.58    662.65 o 
  -8  16   4     1925.61     3628.27    701.53 o 
  -6  16   4      198.37      -19.40    413.35 o 
  -4  16   4     2746.50     2894.93    661.17 o 
  -2  16   4      281.90      187.31    495.12 o 
   0  16   4        6.96     -219.79    679.80 o 
   2  16   4      366.67      389.56    456.41 o 
   4  16   4        9.35      184.63    588.01 o 
   6  16   4      121.13     -244.83    632.86 o 
   8  16   4      107.33      813.85    730.38 o 
  10  16   4        8.25     1145.03    772.51 o 
  12  16   4       20.38      636.04    711.12 o 
  14  16   4      446.28      575.65    792.89 o 
  16  16   4        5.12     -811.64    764.74 o 
  18  16   4      172.89      405.13    717.66 o 
 -19  17   4      111.23     2322.29   1379.48 o 
 -17  17   4       11.80      657.68    810.58 o 
 -15  17   4     1088.16     1374.10    834.99 o 
 -13  17   4      413.73      547.68    768.96 o 
 -11  17   4       29.51     -227.98    711.12 o 
  -9  17   4      532.91      719.15    843.89 o 
  -7  17   4        1.77      250.28    648.90 o 
  -5  17   4     1021.57      958.38    574.45 o 
  -3  17   4       61.58       20.09    456.67 o 
  -1  17   4      576.59      650.55    565.08 o 
   1  17   4      248.69      331.18    536.57 o 
   3  17   4       30.54       -5.54    445.26 o 
   5  17   4        2.08      144.30    802.42 o 
   7  17   4      301.23      896.91    731.87 o 
   9  17   4        3.15     -148.26    578.40 o 
  11  17   4      202.21      931.65    825.98 o 
  13  17   4       76.42      335.37    919.24 o 
  15  17   4      641.79      152.71    731.07 o 
 -16  18   4      657.79     1466.19   1450.43 o 
 -14  18   4       98.45      819.81   1150.88 o 
 -12  18   4       82.43     -374.46    717.42 o 
 -10  18   4       41.70     -100.98    615.03 o 
  -8  18   4      199.97      562.19    734.75 o 
  -6  18   4        1.55      655.04    733.76 o 
  -4  18   4       24.26      231.13    623.09 o 
  -2  18   4       13.78      361.55    566.38 o 
   0  18   4     1715.20     2586.20    725.99 o 
   2  18   4      295.73      737.68    525.08 o 
   4  18   4     2015.35     2070.95    825.22 o 
   6  18   4     3186.83     5343.78   1125.77 o 
   8  18   4      130.81     -189.19    738.65 o 
  10  18   4      543.75     1655.38    869.53 o 
  12  18   4        0.52     -279.76    866.14 o 
 -13  19   4      104.55     -536.03    851.34 o 
 -11  19   4      511.98      -35.70    742.44 o 
  -9  19   4      152.91      715.48    699.53 o 
  -7  19   4      737.64      947.36    733.48 o 
  -5  19   4      133.87      195.49    682.12 o 
  -3  19   4     1483.31     2504.04   1481.96 o 
  -1  19   4        6.86      -87.49    618.63 o 
   1  19   4        9.14      242.38    505.14 o 
   3  19   4      154.22      -86.46    843.45 o 
   5  19   4        7.31      322.03    795.61 o 
   7  19   4       15.17      585.65    679.75 o 
   9  19   4        0.92      340.31   1024.76 o 
  11  19   4       63.31      246.70    688.69 o 
 -10  20   4       22.34      836.30    802.03 o 
  -8  20   4       18.49      382.96    877.30 o 
  -6  20   4      213.85      843.41    930.80 o 
  -4  20   4      946.83     1458.61    858.17 o 
  -2  20   4      153.37     1049.72    764.13 o 
   0  20   4        8.68     1855.04   1537.14 o 
   2  20   4       72.40     -315.31    740.98 o 
   4  20   4        2.94     -517.26    632.30 o 
   6  20   4       18.93      -58.40    667.72 o 
 -31   1   5     1355.92      378.37   1135.12 o 
 -29   1   5       88.64      893.42    774.24 o 
 -27   1   5     1970.15     1073.44    636.03 o 
 -25   1   5        0.35     -417.49    402.66 o 
 -23   1   5     3430.82     3786.28    602.85 o 
 -21   1   5     1547.78     1645.95    449.20 o 
 -19   1   5    12577.66    13956.31    603.98 o 
 -17   1   5      108.48      118.63    202.78 o 
 -15   1   5     1768.89     1072.14    241.06 o 
 -13   1   5     8749.55     7620.29    585.46 o 
 -11   1   5    24959.66    26662.30   1279.87 o 
  -9   1   5     5213.63     5496.18    386.45 o 
  -7   1   5    11755.79     9726.38    519.98 o 
  -5   1   5    28145.66    31710.83    893.68 o 
  -3   1   5     3221.21     1832.88    448.91 o 
  -1   1   5    32607.19    27181.28    909.04 o 
   1   1   5    39359.05    48033.77   2632.84 o 
   3   1   5    25837.95    28852.77    584.86 o 
   5   1   5      945.83      840.39    233.06 o 
   7   1   5    28458.94    31617.22    610.81 o 
   9   1   5     1055.07     1368.66    232.36 o 
  11   1   5      341.98      434.18    206.88 o 
  13   1   5    12386.06    12877.33    687.07 o 
  15   1   5    25837.04    28619.93   1422.22 o 
  17   1   5      932.68      759.11    422.51 o 
  19   1   5     3396.15     4168.45    623.67 o 
  21   1   5     4970.98     6701.14    756.68 o 
  23   1   5     1449.42     3381.63    683.28 o 
  25   1   5     1306.85      932.28    613.04 o 
  27   1   5       21.16     -148.66    575.16 o 
 -32   2   5        1.73      162.85    897.72 o 
 -30   2   5     2076.96     4586.63   1238.46 o 
 -28   2   5     1885.55     2868.68   1032.64 o 
 -26   2   5      370.13        8.25    581.46 o 
 -24   2   5        0.82     -381.02    411.65 o 
 -22   2   5     5332.01     4721.54    607.52 o 
 -20   2   5      995.11      683.09    326.11 o 
 -18   2   5    12683.33    10967.62    539.19 o 
 -16   2   5     8252.95    10180.60    532.87 o 
 -14   2   5     4511.52     6572.41    559.70 o 
 -12   2   5    10240.61    10261.42    663.91 o 
 -10   2   5    21653.19    20021.75    816.61 o 
  -8   2   5    65413.40    68420.44   2251.49 o 
  -6   2   5   103171.93    97705.21   2993.22 o 
  -4   2   5    45758.85    49942.48    982.45 o 
  -2   2   5     5699.00     3614.95    347.64 o 
   0   2   5     2350.76     3978.69    330.20 o 
   2   2   5    25572.16    25124.52    735.00 o 
   4   2   5    47187.19    51174.99    916.05 o 
   6   2   5    14206.02    16228.24    592.97 o 
   8   2   5    22608.19    27014.02    787.34 o 
  10   2   5     2346.06     2090.47    361.24 o 
  12   2   5    11311.76    11156.55    728.89 o 
  14   2   5     6196.92     5949.96    543.88 o 
  16   2   5     3789.02     4092.53    992.14 o 
  18   2   5     7510.77     7339.96    729.04 o 
  20   2   5       25.09      371.71    487.54 o 
  22   2   5     2223.44     2252.08    718.73 o 
  24   2   5      728.95     1097.33    669.22 o 
  26   2   5      943.14      400.36    930.46 o 
 -31   3   5      187.51     1270.91    944.31 o 
 -29   3   5      171.18      485.69    749.45 o 
 -27   3   5      596.16      253.62    667.34 o 
 -25   3   5      754.86      239.88    518.90 o 
 -23   3   5     1401.42     1201.99    391.46 o 
 -21   3   5     4194.95     4613.70    447.37 o 
 -19   3   5     1077.13     1241.92    333.23 o 
 -17   3   5    18217.04    17609.59    871.54 o 
 -15   3   5     5723.53     7345.79    373.80 o 
 -13   3   5      828.71      481.29    305.64 o 
 -11   3   5    10992.94     9113.65    553.59 o 
  -9   3   5     6005.36     6377.23    549.30 o 
  -7   3   5     8730.75    13755.76    904.75 o 
  -5   3   5    41567.38    58304.96   1697.56 o 
  -3   3   5    32822.72    40979.79   2057.10 o 
  -1   3   5       65.01      581.66    314.07 o 
   1   3   5     3211.20     1639.69    317.37 o 
   3   3   5      257.90      223.61    201.88 o 
   5   3   5    11660.79     9958.16    365.36 o 
   7   3   5     9993.27    10721.84    573.82 o 
   9   3   5      666.97     1293.45    322.34 o 
  11   3   5    19020.63    21085.79    783.00 o 
  13   3   5    15061.34    14973.93    731.34 o 
  15   3   5      266.36      234.03    395.90 o 
  17   3   5      217.44      280.10    498.40 o 
  19   3   5      447.75      773.32    503.23 o 
  21   3   5      319.58      196.03    605.44 o 
  23   3   5      361.35      341.04    592.43 o 
  25   3   5       20.13      -55.50    709.17 o 
  27   3   5       85.71     -345.20    571.56 o 
 -30   4   5      364.18      346.02   1119.35 o 
 -28   4   5       91.15     -348.59    521.66 o 
 -26   4   5     1671.26     1961.24    673.44 o 
 -24   4   5      181.24      168.81    334.65 o 
 -22   4   5     4384.75     3133.84    509.99 o 
 -20   4   5    10364.42    10557.64    660.08 o 
 -18   4   5     5159.93     4491.18    541.14 o 
 -16   4   5    15208.41    14482.06    786.15 o 
 -14   4   5     2615.08     2301.97    253.16 o 
 -12   4   5       32.33      351.78    316.89 o 
 -10   4   5     9342.38     9664.70    721.00 o 
  -8   4   5    25828.18    30838.90   1259.33 o 
  -6   4   5    29227.32    30170.53    694.75 o 
  -4   4   5     1646.03     1563.59    296.99 o 
  -2   4   5      706.71      242.68    244.65 o 
   0   4   5     1411.85     2153.80    367.15 o 
   2   4   5      289.29     1795.25    581.14 o 
   4   4   5    37997.80    41021.20    777.06 o 
   6   4   5    28837.88    26951.73    861.65 o 
   8   4   5     1608.32     1172.57    321.60 o 
  10   4   5     2420.73     1863.99    351.65 o 
  12   4   5     1247.19     1072.05    343.86 o 
  14   4   5      260.22      445.87    364.35 o 
  16   4   5     8670.31     9203.25    675.84 o 
  18   4   5     1450.68     1848.74    925.07 o 
  20   4   5     2364.19     2375.59    670.94 o 
  22   4   5     1679.49     1941.13    666.44 o 
  24   4   5      995.35      582.34    644.67 o 
  26   4   5     1388.07     2005.30    852.17 o 
 -31   5   5      966.57     1526.87    997.69 o 
 -29   5   5      174.14      502.99    658.23 o 
 -27   5   5      437.09      475.95    674.34 o 
 -25   5   5     2106.52     2722.82   1115.87 o 
 -23   5   5       12.31      536.11    365.67 o 
 -21   5   5      385.33      412.21    410.80 o 
 -19   5   5     2360.97     2455.57    509.35 o 
 -17   5   5      237.23      281.44    366.98 o 
 -15   5   5    15673.90    14177.71    758.52 o 
 -13   5   5      119.30       64.90    366.89 o 
 -11   5   5    42622.23    48226.30   2991.27 o 
  -9   5   5       79.97       45.05    356.99 o 
  -7   5   5    23414.17    24942.90    947.98 o 
  -5   5   5    76854.88    84786.05   2209.56 o 
  -3   5   5       16.69      332.08    251.67 o 
  -1   5   5       17.41      -85.33    213.42 o 
   1   5   5     8224.22     6911.67    455.59 o 
   3   5   5     5069.55     6091.33    515.96 o 
   5   5   5    15686.17    14229.62    380.86 o 
   7   5   5    26078.51    28689.63    540.90 o 
   9   5   5      839.68      622.96    292.26 o 
  11   5   5    13383.17    13034.63    642.82 o 
  13   5   5      291.64      534.81    618.95 o 
  15   5   5    13845.09    11603.62    893.68 o 
  17   5   5     3165.11     2535.89    631.42 o 
  19   5   5      144.23      175.27    609.65 o 
  21   5   5      290.22      130.91    587.00 o 
  23   5   5      871.05       40.37    539.37 o 
  25   5   5       45.10       -2.35    554.01 o 
  27   5   5      591.81     1245.47   1497.72 o 
 -30   6   5      229.38       30.65    717.33 o 
 -28   6   5       95.98     -298.24    541.49 o 
 -26   6   5      334.43     -363.85    513.84 o 
 -24   6   5        3.23      126.44    621.36 o 
 -22   6   5      866.78      686.44    468.41 o 
 -20   6   5     1013.19      507.18    389.63 o 
 -18   6   5        0.06      129.52    440.91 o 
 -16   6   5    10914.06    12144.75    983.48 o 
 -14   6   5    24343.08    22114.19   1907.42 o 
 -12   6   5    15165.75    13965.95   1509.22 o 
 -10   6   5    10228.09    10179.97    745.62 o 
  -8   6   5     4505.53     4371.80    491.57 o 
  -6   6   5     5995.49     6527.82    546.83 o 
  -4   6   5     1433.69     1729.57    442.39 o 
  -2   6   5       62.68     -298.41    240.29 o 
   0   6   5     4346.33     5402.04    342.19 o 
   2   6   5     4879.87     3125.19    373.90 o 
   4   6   5    10278.76     9836.94    512.15 o 
   6   6   5     6524.54     6268.18    427.64 o 
   8   6   5    22638.47    21357.89    871.40 o 
  10   6   5     6278.10     6360.47    600.75 o 
  12   6   5        0.58      128.16    412.19 o 
  14   6   5     3545.43     1736.12    545.53 o 
  16   6   5     4058.25     3961.33    698.20 o 
  18   6   5      896.70       15.02    829.12 o 
  20   6   5        3.15     -489.36    827.77 o 
  22   6   5        3.86      174.72    582.97 o 
  24   6   5        8.01      496.49    624.38 o 
  26   6   5      406.69      385.60    961.69 o 
 -29   7   5      162.91      579.67    664.89 o 
 -27   7   5      308.54      -90.46    601.64 o 
 -25   7   5      446.97      411.76    598.36 o 
 -23   7   5     2151.28     2357.83    591.47 o 
 -21   7   5      135.57      -50.10    431.85 o 
 -19   7   5     3010.10     3598.51    807.30 o 
 -17   7   5      320.62      568.13    449.69 o 
 -15   7   5     1279.14     1379.37    493.50 o 
 -13   7   5       71.59      278.78    412.42 o 
 -11   7   5      444.24      147.23    398.41 o 
  -9   7   5     3234.41     2647.18    496.88 o 
  -7   7   5    10479.27    13027.07    758.54 o 
  -5   7   5      727.35      760.37    703.17 o 
  -3   7   5    70956.80    77450.16   1226.69 o 
  -1   7   5    34116.44    32263.33   1638.90 o 
   1   7   5    21103.82    18259.10    826.03 o 
   3   7   5    10908.83    12722.72    595.54 o 
   5   7   5     4189.23     5334.70    459.28 o 
   7   7   5     8347.32     7816.21    589.37 o 
   9   7   5      918.72      809.72    408.61 o 
  11   7   5     2101.65     1463.04    502.48 o 
  13   7   5     1769.55     1585.52    585.02 o 
  15   7   5      851.01      865.06    623.75 o 
  17   7   5      873.87      830.16    554.16 o 
  19   7   5    10974.15    11434.42   1414.60 o 
  21   7   5       30.52     -641.61    790.56 o 
  23   7   5     1601.04     1683.04    947.24 o 
  25   7   5       27.15     -150.77   1032.64 o 
 -28   8   5       60.98     -311.65    570.15 o 
 -26   8   5      288.44     1332.48   1679.02 o 
 -24   8   5       56.27     -535.77    674.18 o 
 -22   8   5     1389.64     1164.11    766.60 o 
 -20   8   5      350.52      236.45    475.11 o 
 -18   8   5     4973.88     5304.28    747.06 o 
 -16   8   5    15082.45    14838.98   1003.92 o 
 -14   8   5      113.51      245.49    410.39 o 
 -12   8   5     1565.01     1526.71    517.57 o 
 -10   8   5      203.78      -82.33    410.75 o 
  -8   8   5     5225.72     3371.51    494.77 o 
  -6   8   5        0.01      383.44    369.86 o 
  -4   8   5    20069.76    18956.78    810.48 o 
  -2   8   5      497.30      902.69    370.92 o 
   0   8   5     1115.14     1624.52    251.51 o 
   2   8   5     2943.50     4099.75    444.93 o 
   4   8   5     6193.40     5960.52    487.02 o 
   6   8   5      331.13     -197.09    296.79 o 
   8   8   5     6346.30     6583.30    841.95 o 
  10   8   5      187.89      165.16    419.33 o 
  12   8   5     8629.96     7745.18   1431.66 o 
  14   8   5       16.89      113.53    486.97 o 
  16   8   5     1683.62     1833.60    606.41 o 
  18   8   5     3321.05     3332.97    934.90 o 
  20   8   5       66.86     -111.81    825.46 o 
  22   8   5      294.81      612.17    760.11 o 
  24   8   5      156.58      472.01    830.46 o 
 -29   9   5       13.05      -86.52    913.31 o 
 -27   9   5       18.34      138.74    734.59 o 
 -25   9   5       11.55     -564.55    711.92 o 
 -23   9   5       31.26       71.85    677.56 o 
 -21   9   5      558.37      881.61    908.50 o 
 -19   9   5      712.10      306.14    498.06 o 
 -17   9   5     1855.97     2188.29    643.93 o 
 -15   9   5     3116.37     2634.87    592.09 o 
 -13   9   5        1.51     -220.16    440.90 o 
 -11   9   5      232.89      859.46   1023.80 o 
  -9   9   5      958.53      577.53    425.61 o 
  -7   9   5     4771.03     4049.93    536.59 o 
  -5   9   5     3406.05     3375.03    490.58 o 
  -3   9   5    12979.67    12703.07    695.36 o 
  -1   9   5    10472.07    11345.10    640.53 o 
   1   9   5       69.55       85.08    219.60 o 
   3   9   5      185.04      398.29    317.90 o 
   5   9   5     1795.80     1613.38    411.66 o 
   7   9   5      551.41      136.53    336.08 o 
   9   9   5       27.11       81.81    452.52 o 
  11   9   5      926.83      161.76    487.30 o 
  13   9   5      305.32      571.95    577.29 o 
  15   9   5     1707.67     1686.00    555.73 o 
  17   9   5       52.90      149.63    596.91 o 
  19   9   5      827.51     1563.95    920.81 o 
  21   9   5      123.03      405.20    817.52 o 
  23   9   5        4.60     -581.65    648.45 o 
  25   9   5       12.42      254.20    700.49 o 
 -28  10   5      509.54    44154.83  36441.93 o 
 -26  10   5      281.05      931.07    969.67 o 
 -24  10   5      444.47      655.33    813.93 o 
 -22  10   5        3.00     -693.68    835.57 o 
 -20  10   5       14.85     -315.19    729.61 o 
 -18  10   5      421.57      165.71    557.55 o 
 -16  10   5        2.94     -236.62    405.56 o 
 -14  10   5    12425.28    12256.59    973.85 o 
 -12  10   5    11356.84    13494.28    986.47 o 
 -10  10   5     2394.73     2209.63    493.21 o 
  -8  10   5      270.25      170.76    425.31 o 
  -6  10   5       28.04      559.13    403.83 o 
  -4  10   5    10673.50     8637.78    634.19 o 
  -2  10   5     2130.28     2010.97    380.02 o 
   0  10   5    22231.15    21405.78    753.97 o 
   2  10   5       55.59       89.74    369.37 o 
   4  10   5      267.49     -131.08    362.66 o 
   6  10   5     2044.66     1860.70    428.51 o 
   8  10   5    31364.49    32570.83   1407.49 o 
  10  10   5     5642.14     5113.01    699.06 o 
  12  10   5     2737.65     2544.09    599.02 o 
  14  10   5      840.94      425.45    552.63 o 
  16  10   5       78.72       90.91    614.00 o 
  18  10   5      895.15      587.59    584.01 o 
  20  10   5      820.00     1001.65    571.46 o 
  22  10   5      926.88      955.45    821.08 o 
  24  10   5        4.63       50.04    835.57 o 
 -27  11   5      551.98     -132.22    758.47 o 
 -25  11   5      814.08       87.14    799.24 o 
 -23  11   5      953.61      956.58    856.43 o 
 -21  11   5      137.99     -259.79    749.77 o 
 -19  11   5     2278.57     1634.63    833.25 o 
 -17  11   5      281.40      396.02    546.27 o 
 -15  11   5     1119.47     1425.86    579.15 o 
 -13  11   5     1448.60     1097.24    518.39 o 
 -11  11   5       42.50     -166.22    455.83 o 
  -9  11   5     1324.36     1127.14    443.24 o 
  -7  11   5     4044.00     3888.79    646.17 o 
  -5  11   5      517.74     -196.74    380.23 o 
  -3  11   5    15723.32    17469.20    780.38 o 
  -1  11   5    16080.01    16395.30    951.36 o 
   1  11   5     3980.06     4113.40    518.42 o 
   3  11   5     8186.87     8080.17    649.65 o 
   5  11   5       59.44      369.88    423.77 o 
   7  11   5     1993.65     1889.81    569.09 o 
   9  11   5      296.31      501.48    560.40 o 
  11  11   5      676.49      977.23    591.39 o 
  13  11   5      428.57      290.20    511.03 o 
  15  11   5      555.78     -338.04    559.87 o 
  17  11   5      601.47      341.96    531.20 o 
  19  11   5     2340.01     2704.79    771.28 o 
  21  11   5      106.26     -490.74    756.74 o 
  23  11   5      396.70      520.48    812.88 o 
 -26  12   5       13.75     -242.08    668.87 o 
 -24  12   5      240.82      236.92    798.94 o 
 -22  12   5       17.25     -747.76    985.34 o 
 -20  12   5      105.80      606.92    798.52 o 
 -18  12   5      143.10     1078.27    804.90 o 
 -16  12   5        4.50     -129.78    448.04 o 
 -14  12   5       39.89     -131.33    470.47 o 
 -12  12   5        7.86       73.26    454.38 o 
 -10  12   5      656.01      610.32    515.39 o 
  -8  12   5     7318.90     6591.44    724.96 o 
  -6  12   5     9067.40     9789.42    783.74 o 
  -4  12   5     1451.25     1021.03    377.67 o 
  -2  12   5     2003.20     2546.87    561.40 o 
   0  12   5     3547.01     2543.63    553.69 o 
   2  12   5     4777.30     5243.55    560.27 o 
   4  12   5      697.58      474.01    406.03 o 
   6  12   5      103.82     -446.20    492.79 o 
   8  12   5      190.03      470.00    584.01 o 
  10  12   5       95.00      511.72    525.32 o 
  12  12   5      263.04     -308.03    502.94 o 
  14  12   5      307.11      157.46    603.47 o 
  16  12   5      190.04      452.24    575.64 o 
  18  12   5       54.94      428.14    631.93 o 
  20  12   5      327.60      680.14    669.40 o 
  22  12   5      317.26      763.67    824.72 o 
 -25  13   5       92.33     -108.33    939.09 o 
 -23  13   5       63.97      133.73    754.24 o 
 -21  13   5      368.20      353.60    771.79 o 
 -19  13   5       28.20      109.93    612.63 o 
 -17  13   5     1650.68     2397.69    683.06 o 
 -15  13   5     4180.04     3978.25    719.05 o 
 -13  13   5      994.23     1479.75    601.21 o 
 -11  13   5     3509.18     3972.02    699.37 o 
  -9  13   5     3381.86     5491.11    759.07 o 
  -7  13   5     2757.55     3264.75    667.31 o 
  -5  13   5       19.82     -258.78    445.31 o 
  -3  13   5     1351.08      888.26    582.14 o 
  -1  13   5     4169.50     4919.41    728.06 o 
   1  13   5      333.01      -45.73    378.34 o 
   3  13   5       78.55      166.26    495.10 o 
   5  13   5     3957.50     4843.12    597.17 o 
   7  13   5     5026.33     4621.25    721.60 o 
   9  13   5      519.71      909.13    653.88 o 
  11  13   5     3913.32     4064.35    715.50 o 
  13  13   5        6.76      -67.14    624.17 o 
  15  13   5      706.96      378.10    573.42 o 
  17  13   5        7.48      323.95    602.10 o 
  19  13   5      903.34     1651.76    855.52 o 
  21  13   5      282.34      490.62    619.79 o 
 -24  14   5       73.38     -317.99    743.60 o 
 -22  14   5       50.97      208.86    874.98 o 
 -20  14   5     1710.99     1148.88    956.15 o 
 -18  14   5      174.27     -166.45    867.61 o 
 -16  14   5       73.90      109.89    557.45 o 
 -14  14   5     1223.81     1210.94    649.25 o 
 -12  14   5     2508.25     2807.07    689.85 o 
 -10  14   5     1158.04      881.17    543.17 o 
  -8  14   5       30.40       84.71    426.99 o 
  -6  14   5     6574.60     8007.65    891.85 o 
  -4  14   5     1029.34     1790.16    596.68 o 
  -2  14   5      305.98      197.57    745.17 o 
   0  14   5    14693.93    15615.70   1063.71 o 
   2  14   5     7218.66     9447.74   1111.03 o 
   4  14   5       65.99      319.25    469.61 o 
   6  14   5      999.92     1021.30    555.81 o 
   8  14   5       33.62      251.13    464.30 o 
  10  14   5     1529.27     1780.74    671.65 o 
  12  14   5      653.57      204.56    530.93 o 
  14  14   5      446.42      -14.11    508.63 o 
  16  14   5     1385.74     1360.35    723.31 o 
  18  14   5        1.11      310.91    654.25 o 
  20  14   5     1125.89     3037.94   2317.63 o 
 -21  15   5        4.69     -141.89    760.83 o 
 -19  15   5      100.00       77.56    684.45 o 
 -17  15   5       86.93     -335.02    751.93 o 
 -15  15   5        0.99     -278.21    658.63 o 
 -13  15   5      521.51      336.33    495.12 o 
 -11  15   5      488.87     1783.75    735.23 o 
  -9  15   5      448.22      508.22    495.36 o 
  -7  15   5      334.08      420.40    503.56 o 
  -5  15   5      603.33      354.84    449.04 o 
  -3  15   5     3256.69     3123.10    667.04 o 
  -1  15   5      348.86      363.07    471.82 o 
   1  15   5      273.63       19.98    453.12 o 
   3  15   5        5.47       -1.27    458.74 o 
   5  15   5      321.68      747.98    938.05 o 
   7  15   5       53.50      137.98    626.24 o 
   9  15   5      593.68      110.82    529.69 o 
  11  15   5      598.12      453.98    568.36 o 
  13  15   5      808.07     1025.97    629.79 o 
  15  15   5      175.34      765.89    599.20 o 
  17  15   5        3.67      644.96    585.11 o 
 -20  16   5       68.55     -435.29    643.95 o 
 -18  16   5      571.97       12.05    674.18 o 
 -16  16   5      590.80      947.59    846.36 o 
 -14  16   5     1556.35     1389.80    703.49 o 
 -12  16   5     4048.98     6177.98   1173.14 o 
 -10  16   5      250.47      281.63    543.99 o 
  -8  16   5     1550.13     2057.18    582.95 o 
  -6  16   5       80.71     -519.05    653.72 o 
  -4  16   5     2562.76     2706.26    674.13 o 
  -2  16   5        0.79     -386.74    397.78 o 
   0  16   5     1075.60     1190.16    593.10 o 
   2  16   5      193.30      -43.63    454.91 o 
   4  16   5      138.86     1172.29   1190.29 o 
   6  16   5      234.73      -29.35    708.29 o 
   8  16   5       64.57      -76.51    914.40 o 
  10  16   5       11.85     -556.33    811.74 o 
  12  16   5       66.51     -289.66    635.07 o 
  14  16   5       30.13       80.38    526.36 o 
  16  16   5      456.75      152.28    546.05 o 
 -19  17   5       21.22      221.56    711.92 o 
 -17  17   5      201.54        0.00   1434.66 o 
 -15  17   5     1107.03     -283.78    993.23 o 
 -13  17   5       93.25     -305.51    859.08 o 
 -11  17   5      203.75      125.55    709.03 o 
  -9  17   5       33.84     -317.45    655.18 o 
  -7  17   5       63.51      -32.75    554.98 o 
  -5  17   5      445.15      655.55    562.67 o 
  -3  17   5     2855.02     2430.38    699.19 o 
  -1  17   5     1249.64     1878.05    668.82 o 
   1  17   5      318.93      196.90    477.54 o 
   3  17   5      331.04      642.96    768.96 o 
   5  17   5      369.89      227.92   1292.77 o 
   7  17   5      920.53     1130.02    909.04 o 
   9  17   5      190.21      298.79    769.83 o 
  11  17   5      220.74       23.19    673.83 o 
  13  17   5      168.49      305.41    672.72 o 
  15  17   5       11.65     -652.09   1040.52 o 
 -16  18   5      311.22      725.21   1056.29 o 
 -14  18   5       56.68     -181.66    616.83 o 
 -12  18   5        7.08      -50.68    671.21 o 
 -10  18   5        0.64      329.94    769.92 o 
  -8  18   5      141.90      578.80    863.19 o 
  -6  18   5     1070.63      971.88    896.11 o 
  -4  18   5        0.68      833.45    528.86 o 
  -2  18   5       11.49      176.63    486.49 o 
   0  18   5      123.26      413.59    529.91 o 
   2  18   5      239.62      164.34    672.92 o 
   4  18   5      196.31      731.18   1568.67 o 
   6  18   5      316.57      -47.30    718.20 o 
   8  18   5        2.31      120.71    705.63 o 
  10  18   5       56.14       75.86    857.52 o 
  12  18   5       11.97      993.52    878.81 o 
 -13  19   5       17.90      501.12    934.63 o 
 -11  19   5      108.69     -307.94    592.59 o 
  -9  19   5        1.77      349.60    760.64 o 
  -7  19   5       18.86       78.83    647.58 o 
  -5  19   5      436.39      461.39    870.36 o 
  -3  19   5      455.98      543.78    657.44 o 
  -1  19   5      346.34      938.19    578.84 o 
   1  19   5       82.19      382.74    693.99 o 
   3  19   5      524.47     1306.56    794.32 o 
   5  19   5       21.66     1095.61   1702.67 o 
   7  19   5      304.75      807.38    758.70 o 
   9  19   5       13.75      455.31    695.07 o 
  -8  20   5        7.05      324.33    811.92 o 
  -6  20   5      101.90     1050.76    952.70 o 
  -4  20   5       47.24      233.70    723.27 o 
  -2  20   5       34.30      138.19    823.75 o 
   0  20   5       68.92     1135.12    961.69 o 
   2  20   5        2.84      143.77    711.62 o 
   4  20   5       45.25      -26.00    825.78 o 
 -32   0   6        0.84     -362.61   1371.60 o 
 -30   0   6      555.68     1182.41   1434.66 o 
 -28   0   6     2267.08     3200.39   1340.07 o 
 -26   0   6    10079.31    10276.82   1592.31 o 
 -24   0   6     1113.82     1222.46    597.23 o 
 -22   0   6     6176.87     6148.84    904.18 o 
 -20   0   6     7454.09     7141.94   1198.18 o 
 -18   0   6       34.50      -98.56    446.21 o 
 -16   0   6    10071.59    10762.29    800.26 o 
 -14   0   6    20435.82    28260.21   1145.93 o 
 -12   0   6       35.68     -116.01    315.20 o 
 -10   0   6     1548.18      447.41    480.24 o 
  -8   0   6    32103.95    40890.49   4918.83 o 
  -6   0   6    90209.07    80955.77   2711.66 o 
  -4   0   6    13121.22    19438.85   1418.89 o 
  -2   0   6     1540.22      -63.06    457.20 o 
   0   0   6    54708.10    43292.03   1718.44 o 
   2   0   6     5634.39     5398.09    531.97 o 
   4   0   6     2261.05     2008.83    397.16 o 
   6   0   6    20773.84    18581.75   1434.66 o 
   8   0   6    35842.56    43756.71   2601.31 o 
  10   0   6      521.93      148.78    304.34 o 
  12   0   6    12159.48     7100.30   3316.98 o 
  14   0   6     3946.86     4751.15    813.93 o 
  16   0   6     8361.08     8825.28   1040.14 o 
  18   0   6     1628.79      952.95    706.96 o 
  20   0   6    11957.42    12766.15   1278.80 o 
  22   0   6    10923.38    12586.49   1348.34 o 
  24   0   6      280.05       29.83    821.33 o 
  26   0   6     1230.50      346.84   1387.36 o 
 -31   1   6      510.17      303.66    851.87 o 
 -29   1   6      354.72      659.60    757.07 o 
 -27   1   6      300.54      472.82    430.78 o 
 -25   1   6     1251.11     1910.86    482.62 o 
 -23   1   6      382.45      309.97    384.89 o 
 -21   1   6     3158.27     2935.51    475.88 o 
 -19   1   6      110.59      -16.59    332.48 o 
 -17   1   6    23543.96    24927.59    904.08 o 
 -15   1   6    24574.20    23015.39    747.05 o 
 -13   1   6       49.75     -174.24    273.85 o 
 -11   1   6    48730.46    46866.36   1297.06 o 
  -9   1   6    33061.80    35950.42   1140.91 o 
  -7   1   6     6366.84     3305.74    474.11 o 
  -5   1   6    13847.13    11688.53   1962.80 o 
  -3   1   6      753.67     3975.14    579.56 o 
  -1   1   6     8746.38     4389.30    531.97 o 
   1   1   6      917.49     3119.91    480.24 o 
   3   1   6        1.91      -14.46    235.02 o 
   5   1   6    19559.16    22680.13    573.05 o 
   7   1   6    70404.70    65215.79    933.87 o 
   9   1   6      348.41      229.17    230.91 o 
  11   1   6     3399.22     3217.76    393.74 o 
  13   1   6     3672.12     3335.09    522.39 o 
  15   1   6      870.86      681.03    512.56 o 
  17   1   6      563.04       19.46    464.26 o 
  19   1   6      135.25      269.52    477.64 o 
  21   1   6      408.49      673.99    487.65 o 
  23   1   6     1926.69     1493.60    668.71 o 
  25   1   6       89.44      166.90    594.70 o 
  27   1   6      741.90     1035.23    821.08 o 
 -32   2   6      127.70      128.87    874.73 o 
 -30   2   6      424.25     -189.19    735.76 o 
 -28   2   6        7.25      -88.94    561.25 o 
 -26   2   6        7.52     -371.96    445.39 o 
 -24   2   6      669.27      -36.93    397.59 o 
 -22   2   6     3621.11     3485.66    487.16 o 
 -20   2   6      114.01     -147.85    279.41 o 
 -18   2   6     2123.41     1927.94    375.67 o 
 -16   2   6        4.03     -335.35    329.29 o 
 -14   2   6     8334.30     8219.13    602.19 o 
 -12   2   6    11152.62     9725.57    538.87 o 
 -10   2   6     4427.56     5429.45    440.65 o 
  -8   2   6    18162.59    17773.52    498.77 o 
  -6   2   6     8711.31    12411.96    452.28 o 
  -4   2   6    10294.70    14216.23    597.25 o 
  -2   2   6     2518.96     1768.02    288.57 o 
   0   2   6      889.16     2133.72    369.35 o 
   2   2   6     1982.59     2690.49    332.37 o 
   4   2   6    18885.34    19666.47    596.63 o 
   6   2   6      252.77      622.86    230.00 o 
   8   2   6    17871.26    16804.90    667.82 o 
  10   2   6    19130.50    20948.57    760.27 o 
  12   2   6     3042.22     3362.20    425.03 o 
  14   2   6      962.64     1351.84    497.37 o 
  16   2   6       93.23      -48.41    395.58 o 
  18   2   6       32.59      -64.99    382.31 o 
  20   2   6      867.69     1538.94    732.43 o 
  22   2   6        0.45      660.62    824.58 o 
  24   2   6      314.86      216.74    675.68 o 
  26   2   6      215.50      -86.72    650.86 o 
 -31   3   6      219.22      656.38    874.82 o 
 -29   3   6      900.63      536.73    731.92 o 
 -27   3   6       33.73      -45.97    560.90 o 
 -25   3   6     1111.74     1040.76    483.21 o 
 -23   3   6    10707.83    12686.30    855.57 o 
 -21   3   6     1432.48      821.17    345.61 o 
 -19   3   6     1068.84     1089.29    333.17 o 
 -17   3   6    10209.14    11364.36    768.40 o 
 -15   3   6     8453.06     8365.88    606.57 o 
 -13   3   6     1855.05     2149.53    380.55 o 
 -11   3   6    30117.77    27836.88   1102.79 o 
  -9   3   6      239.90      188.34    350.90 o 
  -7   3   6    34565.00    41052.32   1590.61 o 
  -5   3   6    28601.83    24701.61    655.55 o 
  -3   3   6    80845.02    87345.98   1333.47 o 
  -1   3   6    17615.59    15757.06    659.91 o 
   1   3   6      163.54     -150.77    232.02 o 
   3   3   6      978.68      805.58    225.51 o 
   5   3   6    22156.45    26940.22    603.32 o 
   7   3   6      252.90      182.74    182.44 o 
   9   3   6     9224.57     7807.54    515.06 o 
  11   3   6     3401.54     3569.78    431.29 o 
  13   3   6      721.51      746.40    385.08 o 
  15   3   6        5.96      372.04    631.75 o 
  17   3   6     3946.69     4118.57    761.82 o 
  19   3   6     5429.66     6135.83    834.43 o 
  21   3   6      625.08        2.88    511.36 o 
  23   3   6     1973.51     2293.77    725.33 o 
  25   3   6       22.51      216.20    603.90 o 
 -30   4   6      125.71       11.55    769.83 o 
 -28   4   6     1716.97     1330.21    597.81 o 
 -26   4   6      414.91      202.00    576.86 o 
 -24   4   6       77.37      138.23    409.04 o 
 -22   4   6     4792.38     4557.22    542.43 o 
 -20   4   6     1433.69     1231.87    412.79 o 
 -18   4   6      307.06      806.28    427.60 o 
 -16   4   6     6272.25     5272.61    530.21 o 
 -14   4   6    29436.43    32264.02   1083.25 o 
 -12   4   6    42645.31    48693.98   1428.65 o 
 -10   4   6      233.60     -186.90    337.46 o 
  -8   4   6     3937.74     2817.18    470.29 o 
  -6   4   6      118.77     -139.20    220.38 o 
  -4   4   6     1007.90     1031.29    264.40 o 
  -2   4   6    27261.28    28576.20    890.85 o 
   0   4   6    15829.89    14576.27    658.95 o 
   2   4   6      822.76      889.90    209.02 o 
   4   4   6     1492.82     1589.85    253.88 o 
   6   4   6    28564.10    27086.97    583.86 o 
   8   4   6    11171.06    13841.68    675.72 o 
  10   4   6       16.33      269.45    320.48 o 
  12   4   6      224.11      197.29    325.75 o 
  14   4   6      474.73       79.31    360.05 o 
  16   4   6       25.51      317.81    670.76 o 
  18   4   6      426.32      273.90    922.28 o 
  20   4   6     2028.46     1721.65    666.16 o 
  22   4   6      338.58      238.87    703.57 o 
  24   4   6        1.21      -22.55    635.58 o 
  26   4   6       17.36      263.45    708.67 o 
 -31   5   6        0.62     -567.67    790.56 o 
 -29   5   6      456.73      351.41    599.26 o 
 -27   5   6      960.28      860.15    746.08 o 
 -25   5   6       72.93       71.97    456.24 o 
 -23   5   6       15.88      -42.56    331.81 o 
 -21   5   6      815.71     1209.23    456.51 o 
 -19   5   6     5778.29     4923.32    728.18 o 
 -17   5   6      599.42      641.89    348.59 o 
 -15   5   6      135.66     -384.71    390.90 o 
 -13   5   6      394.03     -330.71    370.99 o 
 -11   5   6       85.64      -28.78    417.07 o 
  -9   5   6      735.97     1609.36    425.35 o 
  -7   5   6    25682.63    19939.87    629.21 o 
  -5   5   6    12646.13    11534.37    511.02 o 
  -3   5   6     1447.44     2385.82    314.81 o 
  -1   5   6       61.70     -115.92    317.54 o 
   1   5   6     5446.41     4086.10    411.87 o 
   3   5   6    13861.46    14334.23    545.83 o 
   5   5   6     1773.81     2471.20    255.43 o 
   7   5   6     1272.44     1211.63    226.33 o 
   9   5   6      505.44      510.37    309.73 o 
  11   5   6       42.47     -186.88    455.10 o 
  13   5   6     1068.68     1423.96    529.75 o 
  15   5   6     3466.72     2863.70    605.52 o 
  17   5   6       11.50     -251.75    698.08 o 
  19   5   6     2009.72     2472.85    895.57 o 
  21   5   6       15.07       38.86    605.55 o 
  23   5   6      475.74     -476.53    665.28 o 
  25   5   6       18.68      400.93    744.17 o 
 -30   6   6      134.62      -57.03    586.63 o 
 -28   6   6       46.24        8.12    548.75 o 
 -26   6   6      265.62     1053.17    594.92 o 
 -24   6   6      780.43     1235.22    439.70 o 
 -22   6   6     1219.51     1109.76    504.66 o 
 -20   6   6       10.10      -17.83    434.05 o 
 -18   6   6     8626.78    10382.23    890.83 o 
 -16   6   6      528.90       -1.50    522.74 o 
 -14   6   6    13581.41    13032.87    909.91 o 
 -12   6   6    17595.65    17636.09    980.05 o 
 -10   6   6     4284.15     2774.19    467.68 o 
  -8   6   6     6098.71     8151.61    936.22 o 
  -6   6   6    10762.40    14162.92    580.19 o 
  -4   6   6     1405.51     1172.37    295.45 o 
  -2   6   6    65318.91    70070.27   2084.41 o 
   0   6   6    23100.28    26234.05    806.93 o 
   2   6   6       17.65     -179.22    305.80 o 
   4   6   6    34528.90    38780.90   1100.73 o 
   6   6   6       11.36       57.75    258.59 o 
   8   6   6    22785.13    21821.28   1052.91 o 
  10   6   6     1478.68     2177.87    573.40 o 
  12   6   6      230.72       32.40    524.38 o 
  14   6   6     2248.89     1713.66    548.49 o 
  16   6   6     3014.25     2641.17    614.93 o 
  18   6   6      134.76      319.68    693.99 o 
  20   6   6     3054.84     3101.66    891.62 o 
  22   6   6       72.61    26019.52  23891.44 o 
  24   6   6     1163.50      839.38    706.66 o 
  26   6   6      155.24     -677.45    611.79 o 
 -29   7   6      107.48     -545.32    568.59 o 
 -27   7   6      154.12       15.64    607.07 o 
 -25   7   6     3976.26     5638.21   1013.08 o 
 -23   7   6     3884.81     3858.06   1050.45 o 
 -21   7   6     2351.48     2519.34    620.73 o 
 -19   7   6      151.35      -12.90    501.10 o 
 -17   7   6      418.86     -182.40    535.05 o 
 -15   7   6      912.20      503.02    473.61 o 
 -13   7   6     3325.81     2577.63    541.64 o 
 -11   7   6     7250.85     7626.85    685.56 o 
  -9   7   6     2489.44     1840.34    465.77 o 
  -7   7   6     1752.55     2433.76    464.71 o 
  -5   7   6     2943.31     2423.23    368.27 o 
  -3   7   6    16047.36    15021.66    599.88 o 
  -1   7   6     4910.77     2805.35    294.17 o 
   1   7   6     1631.97     2830.64    402.57 o 
   3   7   6      207.16      827.30    812.26 o 
   5   7   6      322.48      150.94    288.71 o 
   7   7   6     3239.58     3052.32    527.36 o 
   9   7   6    11716.18    12907.89    885.40 o 
  11   7   6      209.16     -241.87    384.98 o 
  13   7   6      241.61     1016.37    550.54 o 
  15   7   6     2563.45     1916.16    722.91 o 
  17   7   6     7611.29     8403.12    923.99 o 
  19   7   6     3393.67     3374.60    882.01 o 
  21   7   6       14.37     -614.85    626.24 o 
  23   7   6      158.64       60.70    667.76 o 
  25   7   6      122.32       45.23    613.80 o 
 -28   8   6        1.79     -180.97    713.58 o 
 -26   8   6      449.78      589.26    812.88 o 
 -24   8   6      568.53     2203.43   1844.56 o 
 -22   8   6       93.93     -234.79    418.83 o 
 -20   8   6      120.54      344.71    451.88 o 
 -18   8   6     2370.89     2234.53    565.47 o 
 -16   8   6     2331.78     1948.13    614.74 o 
 -14   8   6     4420.79     4406.64    673.44 o 
 -12   8   6    21360.98    23635.53   1166.30 o 
 -10   8   6    29131.04    30136.30   2168.13 o 
  -8   8   6      933.32     1244.21    415.19 o 
  -6   8   6    13967.78    15116.47    807.94 o 
  -4   8   6    12722.59    12095.34    590.85 o 
  -2   8   6     1388.97     1406.85    452.83 o 
   0   8   6    15943.59    15361.00    694.72 o 
   2   8   6    12170.88    11032.54    636.88 o 
   4   8   6    24499.07    27607.78   1510.97 o 
   6   8   6     8426.03     9039.56   1175.90 o 
   8   8   6     6538.91     5598.64    667.45 o 
  10   8   6     4606.26     4553.19    654.45 o 
  12   8   6     1957.92     1484.50    690.09 o 
  14   8   6     6568.87     6669.44    844.21 o 
  16   8   6     2036.45     2490.80    671.39 o 
  18   8   6     1465.97     1669.07    866.81 o 
  20   8   6       73.29     -433.55    735.76 o 
  22   8   6       15.59        1.55    729.45 o 
  24   8   6      347.32      598.97    685.37 o 
 -29   9   6      287.65    -1024.76   1040.52 o 
 -27   9   6      528.91      225.03    848.55 o 
 -25   9   6       99.68      150.95    781.13 o 
 -23   9   6       54.19      339.36    746.15 o 
 -21   9   6     2466.87     2547.40    680.62 o 
 -19   9   6     1722.21     2057.78    640.79 o 
 -17   9   6     3875.17     3855.05    682.58 o 
 -15   9   6     8432.27    11025.12    945.38 o 
 -13   9   6      271.06      233.31    440.04 o 
 -11   9   6    16830.48    16365.92   1196.22 o 
  -9   9   6     2027.06      943.86    461.53 o 
  -7   9   6     8573.12     6648.52    635.82 o 
  -5   9   6     3247.73     3546.80    474.43 o 
  -3   9   6       36.71       26.46    275.72 o 
  -1   9   6     2360.93     1966.41    283.92 o 
   1   9   6    30318.03    31606.02   1877.33 o 
   3   9   6     5545.83     4801.91    483.93 o 
   5   9   6    14788.78    14208.13    967.11 o 
   7   9   6     5425.11     5111.69    660.41 o 
   9   9   6     4403.30     3897.33    696.75 o 
  11   9   6     3844.88     3012.84    708.92 o 
  13   9   6     8162.71     7865.98    850.45 o 
  15   9   6      376.62      223.23    570.05 o 
  17   9   6      285.86      -91.85    514.91 o 
  19   9   6      420.81       63.89    708.65 o 
  21   9   6      301.36     -107.61    729.45 o 
  23   9   6      794.72      619.25    704.57 o 
 -28  10   6       40.31     -682.03    749.77 o 
 -26  10   6      316.30      476.54    809.45 o 
 -24  10   6      246.10      482.71    825.46 o 
 -22  10   6      553.65     1324.30   1277.00 o 
 -20  10   6      490.06      871.78    570.87 o 
 -18  10   6      962.86      975.22    705.51 o 
 -16  10   6      782.92      296.53    509.73 o 
 -14  10   6     1061.15     1384.94    646.38 o 
 -12  10   6      289.08      282.45    564.50 o 
 -10  10   6     2968.58     1997.01    502.19 o 
  -8  10   6       30.58      -39.36    432.76 o 
  -6  10   6     7562.94     8912.64    716.60 o 
  -4  10   6     3647.56     2758.46    481.38 o 
  -2  10   6      338.77      386.93    286.87 o 
   0  10   6    14367.52    13698.27    725.99 o 
   2  10   6     5155.53     6584.46    599.05 o 
   4  10   6     2636.44     2787.32    463.76 o 
   6  10   6      689.70      308.24    507.86 o 
   8  10   6        8.37     1564.72    580.62 o 
  10  10   6     1262.24     1308.57    574.66 o 
  12  10   6     2946.64     2125.62    602.63 o 
  14  10   6     4984.17     4167.18    712.62 o 
  16  10   6      842.74     1005.70    635.74 o 
  18  10   6       93.74      146.36    537.92 o 
  20  10   6      450.07      443.30    804.95 o 
  22  10   6      496.61      -49.04    754.24 o 
 -27  11   6     1128.63     1055.12   1190.29 o 
 -25  11   6      103.34     -285.15    640.93 o 
 -23  11   6        2.72       -7.48    657.44 o 
 -21  11   6       71.08     1344.84   1174.53 o 
 -19  11   6      750.52     1069.50    585.67 o 
 -17  11   6        0.46     -261.54    447.03 o 
 -15  11   6     1493.19      934.74    528.53 o 
 -13  11   6      479.70      350.80    446.86 o 
 -11  11   6       13.02      343.97    560.76 o 
  -9  11   6     4698.77     5025.85    675.13 o 
  -7  11   6    13546.99    14759.79    893.63 o 
  -5  11   6     1356.00     1004.31    428.58 o 
  -3  11   6      137.30      409.34    457.13 o 
  -1  11   6     2419.85     2263.16    450.28 o 
   1  11   6     7482.85     7623.97    617.45 o 
   3  11   6    11704.10    12897.06   1310.72 o 
   5  11   6      548.45      399.39    455.11 o 
   7  11   6     1175.05      445.25    585.08 o 
   9  11   6      169.19     -351.48    496.05 o 
  11  11   6     2262.74     1997.18    619.52 o 
  13  11   6     3415.72     3687.66    809.43 o 
  15  11   6     6046.88     6155.03    833.84 o 
  17  11   6       27.29       67.47    572.44 o 
  19  11   6       78.31      297.39    587.56 o 
  21  11   6      102.47      322.59    861.84 o 
 -26  12   6      445.74     -253.65    688.74 o 
 -24  12   6       50.32     -135.24    668.87 o 
 -22  12   6      231.20     -500.82    708.65 o 
 -20  12   6      227.40     -253.41    711.01 o 
 -18  12   6     3428.62     4864.12    834.64 o 
 -16  12   6      357.55      458.60    598.54 o 
 -14  12   6      213.61       45.67    478.53 o 
 -12  12   6       46.46      332.76    543.04 o 
 -10  12   6     3003.79     2911.39    663.16 o 
  -8  12   6     7703.35     6924.35    733.88 o 
  -6  12   6      820.83      813.69    481.38 o 
  -4  12   6      327.94      -76.26    417.50 o 
  -2  12   6      243.11      155.53    389.20 o 
   0  12   6       15.30      552.65    478.57 o 
   2  12   6     8474.20     9036.17    701.68 o 
   4  12   6    16353.01    17153.24   1349.40 o 
   6  12   6      299.59     -153.38    476.57 o 
   8  12   6     2324.04     2287.06    646.43 o 
  10  12   6      583.20      379.20    546.55 o 
  12  12   6     2208.94     3079.94   1134.71 o 
  14  12   6       97.67       98.67    560.54 o 
  16  12   6     1512.09     1259.62    593.56 o 
  18  12   6      525.15       91.86    539.12 o 
  20  12   6       44.49     -176.92    689.40 o 
 -25  13   6      290.79      430.75    799.77 o 
 -23  13   6        0.69       15.31    737.88 o 
 -21  13   6       80.32     -144.98    766.60 o 
 -19  13   6      161.82      516.73   1403.13 o 
 -17  13   6       18.19     -676.96    569.78 o 
 -15  13   6       17.59      -81.29    449.20 o 
 -13  13   6      457.55      -27.41    493.17 o 
 -11  13   6       17.82      223.84    561.32 o 
  -9  13   6      164.49      681.23    628.78 o 
  -7  13   6     2042.29     2051.53    708.65 o 
  -5  13   6     1387.98     1426.22    584.76 o 
  -3  13   6        3.00      -49.09    474.29 o 
  -1  13   6      253.93     -316.74    494.18 o 
   1  13   6     1169.57      508.81    481.35 o 
   3  13   6        1.48      -22.59    408.86 o 
   5  13   6        9.67      118.01    596.36 o 
   7  13   6        1.26      613.32    486.16 o 
   9  13   6       68.01      427.48    514.33 o 
  11  13   6        6.25      -74.23    586.75 o 
  13  13   6        4.41      108.24    581.88 o 
  15  13   6        1.93       18.24    482.20 o 
  17  13   6       13.99     -195.59    614.48 o 
  19  13   6        0.55      270.27    573.55 o 
 -24  14   6       46.50     -176.67    835.57 o 
 -22  14   6      296.20       89.56    906.04 o 
 -20  14   6       30.24     -395.95    623.88 o 
 -18  14   6      848.86      958.15    599.58 o 
 -16  14   6      284.48      510.17    634.09 o 
 -14  14   6      103.56     -182.95    452.53 o 
 -12  14   6      140.27      140.44    491.68 o 
 -10  14   6     1081.41      917.01    725.43 o 
  -8  14   6     2622.07     3140.78    891.62 o 
  -6  14   6      851.72      383.91    475.71 o 
  -4  14   6      180.64     -100.92    479.81 o 
  -2  14   6     2090.82     2308.05    654.78 o 
   0  14   6       71.69      201.06    488.54 o 
   2  14   6     1180.93      966.81    519.28 o 
   4  14   6     6430.76     5719.18    756.90 o 
   6  14   6     1265.53     1726.43    658.22 o 
   8  14   6       33.52     -196.87    539.09 o 
  10  14   6      470.38      -98.21    522.49 o 
  12  14   6      630.38      108.05    558.03 o 
  14  14   6       44.66      292.59    543.55 o 
  16  14   6      227.12      307.89    720.27 o 
  18  14   6       18.68     -351.53    519.66 o 
 -21  15   6      264.42       28.57    784.01 o 
 -19  15   6     1185.69      607.73    969.58 o 
 -17  15   6       12.78      157.18    579.43 o 
 -15  15   6      397.65      745.81    595.23 o 
 -13  15   6       55.36     6798.04   7244.24 o 
 -11  15   6      696.63      278.12    729.61 o 
  -9  15   6      417.01      605.11    682.27 o 
  -7  15   6     6791.56     7027.19   1128.66 o 
  -5  15   6      136.17      415.90    475.93 o 
  -3  15   6      188.56      301.07    464.03 o 
  -1  15   6       71.68      301.29    487.28 o 
   1  15   6     3747.12     3385.59    689.08 o 
   3  15   6      437.85      329.37    773.28 o 
   5  15   6      749.29     1211.97    661.93 o 
   7  15   6      170.98      288.35    564.97 o 
   9  15   6      241.79     -545.62    565.59 o 
  11  15   6       51.97      102.57    532.06 o 
  13  15   6     1147.59     1534.13    598.99 o 
  15  15   6      392.49      350.84    549.97 o 
  17  15   6       10.62     -503.81    756.74 o 
 -20  16   6      132.21     -286.75    937.97 o 
 -18  16   6      986.69      783.88    930.16 o 
 -16  16   6      897.98     1029.87    829.28 o 
 -14  16   6      174.56      644.31    748.86 o 
 -12  16   6      180.22      503.17    796.55 o 
 -10  16   6        6.07      632.45    569.73 o 
  -8  16   6       21.09     -222.85    483.88 o 
  -6  16   6       63.45       43.64    542.90 o 
  -4  16   6      708.61      132.83    467.02 o 
  -2  16   6      121.57      471.72    553.80 o 
   0  16   6      563.59     1023.63    579.31 o 
   2  16   6     4266.14     4900.76    930.80 o 
   4  16   6     2010.53     1597.32   1008.99 o 
   6  16   6       30.84     -403.82    638.88 o 
   8  16   6      558.53      699.94    698.08 o 
  10  16   6      970.81      575.90    655.35 o 
  12  16   6       56.07      184.43    566.61 o 
  14  16   6      328.85       62.31    575.83 o 
  16  16   6       48.73       83.93    886.91 o 
 -17  17   6      381.71     -583.32   1008.99 o 
 -15  17   6      753.80      767.74   1024.76 o 
 -13  17   6        8.83      272.65    772.69 o 
 -11  17   6      764.49     1576.64    971.74 o 
  -9  17   6      666.53      912.93    625.66 o 
  -7  17   6        3.12      113.25    592.22 o 
  -5  17   6      325.13      100.95    525.82 o 
  -3  17   6        8.98       17.79    527.66 o 
  -1  17   6        4.83      325.90    568.44 o 
   1  17   6      230.79      400.60    532.67 o 
   3  17   6       52.77     -352.94    664.60 o 
   5  17   6      337.85      460.07    733.48 o 
   7  17   6       94.87        0.00    724.61 o 
   9  17   6      219.18       66.22    725.21 o 
  11  17   6      122.80      632.27    737.97 o 
  13  17   6        2.03       90.60   1182.41 o 
 -16  18   6      304.42     -851.34    882.87 o 
 -14  18   6        1.58       89.81    778.16 o 
 -12  18   6      183.34      671.22    943.07 o 
 -10  18   6     1187.82     1707.13   1277.00 o 
  -8  18   6        8.33     -589.40    843.62 o 
  -6  18   6      374.22      425.49    588.60 o 
  -4  18   6      608.80      753.31    618.72 o 
  -2  18   6       12.81      676.24    598.24 o 
   0  18   6      287.26      642.58    616.52 o 
   2  18   6      204.74      346.84    718.20 o 
   4  18   6      813.15      243.44    742.44 o 
   6  18   6      440.38      274.86    706.72 o 
   8  18   6       15.32      449.51   1355.83 o 
  10  18   6      431.08      838.38   1245.47 o 
 -13  19   6       35.12       -2.69    940.51 o 
 -11  19   6       12.47     -219.04    775.95 o 
  -9  19   6       51.87      207.91   1198.18 o 
  -7  19   6        5.96      135.58    725.21 o 
  -5  19   6        3.09      573.67    549.68 o 
  -3  19   6       39.98      244.81    570.86 o 
  -1  19   6      505.52     1335.05    710.01 o 
   1  19   6      240.14      309.23    804.04 o 
   3  19   6        3.02     1014.25    814.02 o 
   5  19   6      222.80      417.29    712.42 o 
   7  19   6      771.13      957.16    904.65 o 
  -8  20   6        0.44     1006.96    830.75 o 
  -6  20   6       10.53      -12.21    859.60 o 
  -4  20   6        3.47     -325.38    715.40 o 
  -2  20   6       79.54      332.96    746.66 o 
   0  20   6      155.78      308.09    697.02 o 
   2  20   6       16.43      373.61    737.88 o 
 -31   1   7       65.47      856.79   1143.00 o 
 -29   1   7     1403.47     1894.50    775.70 o 
 -27   1   7      540.41      792.03    494.74 o 
 -25   1   7     2555.67     2226.11    566.49 o 
 -23   1   7      343.61     1225.45    761.08 o 
 -21   1   7     4294.79     3468.55    509.21 o 
 -19   1   7     1281.77     1328.64    378.09 o 
 -17   1   7      871.12      963.92    284.65 o 
 -15   1   7      209.37     -121.54    307.68 o 
 -13   1   7     4838.28     4829.59    441.99 o 
 -11   1   7      226.17      394.05    272.05 o 
  -9   1   7    90850.11    85956.70   2100.88 o 
  -7   1   7    37516.23    37338.06   1163.47 o 
  -5   1   7    46035.07    52853.56   1688.88 o 
  -3   1   7    15159.01    24171.83   1070.20 o 
  -1   1   7     5581.02     6749.60    835.57 o 
   1   1   7     4419.16     4232.70    538.52 o 
   3   1   7     1002.23      322.34    271.76 o 
   5   1   7     8082.07     9530.82    436.78 o 
   7   1   7     2120.44     2035.15    267.08 o 
   9   1   7       53.08      111.31    240.46 o 
  11   1   7     4337.48     3331.86    413.18 o 
  13   1   7    15575.46    16793.10    885.82 o 
  15   1   7     2470.96     2911.06    684.94 o 
  17   1   7      570.11      896.57    454.50 o 
  19   1   7      797.64      334.93    475.81 o 
  21   1   7     1689.52     1502.73    725.79 o 
  23   1   7      147.58      206.96    630.74 o 
  25   1   7      528.14      599.09    925.27 o 
 -30   2   7       78.22      268.99    859.22 o 
 -28   2   7       28.24     -108.77    648.65 o 
 -26   2   7      899.72     1758.48    601.67 o 
 -24   2   7     4904.10     5449.94    609.11 o 
 -22   2   7     2185.31     1753.12    430.02 o 
 -20   2   7     5924.02     5796.73    591.94 o 
 -18   2   7    15343.53    15032.70   1011.33 o 
 -16   2   7      565.46      181.91    364.65 o 
 -14   2   7      602.31      537.87    330.31 o 
 -12   2   7    19140.08    17793.48    899.63 o 
 -10   2   7     9134.81     9861.37    596.61 o 
  -8   2   7    11831.50    14204.79    521.86 o 
  -6   2   7    42587.32    55168.34   1072.54 o 
  -4   2   7    44705.09    42173.66   1158.26 o 
  -2   2   7     1372.61      224.33    341.50 o 
   0   2   7      240.57     -155.96    346.55 o 
   2   2   7    19550.04    22658.82    961.31 o 
   4   2   7    69277.78    66148.71   1990.59 o 
   6   2   7     1487.71     1382.81    268.97 o 
   8   2   7     2671.29     2025.50    281.35 o 
  10   2   7     1900.73     2545.87    411.29 o 
  12   2   7      650.43      519.07    366.86 o 
  14   2   7     3144.43     4088.49    649.41 o 
  16   2   7     1540.16     1282.51    465.28 o 
  18   2   7      171.23      371.01    503.64 o 
  20   2   7      695.02      573.57    694.70 o 
  22   2   7     2283.27     2204.90    682.30 o 
  24   2   7     3259.12     2059.04    694.61 o 
  26   2   7      317.58     -249.70    728.75 o 
 -31   3   7       71.80      934.13    796.55 o 
 -29   3   7       80.29     -304.90    651.53 o 
 -27   3   7     1533.98      719.59    675.66 o 
 -25   3   7      269.85     -264.01    335.96 o 
 -23   3   7      938.01     1492.99    474.85 o 
 -21   3   7     3300.38     2486.78    462.11 o 
 -19   3   7     6620.77     5672.46    605.44 o 
 -17   3   7      600.87      600.61    376.84 o 
 -15   3   7     5703.57     4361.60    511.78 o 
 -13   3   7    12362.59    13886.66    762.17 o 
 -11   3   7     4668.73     5793.08    667.19 o 
  -9   3   7     3114.26     2869.35    267.85 o 
  -7   3   7    28902.53    24658.34    634.45 o 
  -5   3   7    26706.22    31663.20    729.75 o 
  -3   3   7     8002.67    12525.10    549.14 o 
  -1   3   7    50016.51    42218.18   1927.39 o 
   1   3   7       52.95      346.72    253.16 o 
   3   3   7     6786.25     5771.74    318.73 o 
   5   3   7     2290.78     3499.76    403.03 o 
   7   3   7      154.96      260.73    215.02 o 
   9   3   7     1455.24     1186.20    347.64 o 
  11   3   7     4634.10     4618.82    479.68 o 
  13   3   7     3857.25     4579.23    903.21 o 
  15   3   7      222.05      575.89    661.39 o 
  17   3   7       43.98      361.83    551.29 o 
  19   3   7      159.90     -474.07    508.11 o 
  21   3   7      118.31      331.08    680.02 o 
  23   3   7       30.81     -232.75    617.00 o 
  25   3   7        0.19      103.98    737.72 o 
 -30   4   7      369.22      175.03    725.72 o 
 -28   4   7     1569.80     1192.02    662.74 o 
 -26   4   7      665.13      797.26    439.06 o 
 -24   4   7      775.19      683.19    375.39 o 
 -22   4   7     1355.82     1192.70    394.06 o 
 -20   4   7      109.56      660.91    427.77 o 
 -18   4   7     2906.46     2425.40    473.59 o 
 -16   4   7    11037.22     9471.70    689.53 o 
 -14   4   7     1566.82     1341.90    497.53 o 
 -12   4   7    10144.68     9826.05    757.73 o 
 -10   4   7    82260.19    91357.30   2384.77 o 
  -8   4   7     2514.18     2499.72    308.60 o 
  -6   4   7    78762.30    81139.62   1266.61 o 
  -4   4   7     2047.84     1943.45    313.29 o 
  -2   4   7      636.61     2558.36    415.77 o 
   0   4   7      796.74     1994.83    392.41 o 
   2   4   7     1416.76      696.93    245.92 o 
   4   4   7     9424.72    10348.22    415.43 o 
   6   4   7     3996.18     4046.81    315.72 o 
   8   4   7       24.41      110.39    315.57 o 
  10   4   7    21468.59    21433.00    840.62 o 
  12   4   7     8831.66    10248.67    812.47 o 
  14   4   7     2288.99     1184.78    414.72 o 
  16   4   7     9847.45     9206.71   1592.31 o 
  18   4   7      586.23      349.27    652.08 o 
  20   4   7      538.57      765.51    666.05 o 
  22   4   7      147.29      196.23    655.35 o 
  24   4   7      143.47      709.17    625.31 o 
 -31   5   7      690.70      726.07    745.46 o 
 -29   5   7      280.91     1588.71    713.13 o 
 -27   5   7      763.07      921.84    627.92 o 
 -25   5   7      524.19      217.54    375.27 o 
 -23   5   7     1026.85     1219.31    619.30 o 
 -21   5   7     9654.95    10764.49    937.53 o 
 -19   5   7     7831.79     6588.73    661.73 o 
 -17   5   7    14102.45    14116.21    978.07 o 
 -15   5   7    20433.65    19467.16   1099.49 o 
 -13   5   7     4140.09     3901.53    560.68 o 
 -11   5   7     2017.70     1615.51    524.52 o 
  -9   5   7     3146.61     3314.80    662.39 o 
  -7   5   7    27193.02    30326.69    894.29 o 
  -5   5   7     3193.51     4557.42    525.65 o 
  -3   5   7       67.03      138.14    240.21 o 
  -1   5   7     2875.87     1862.93    396.31 o 
   1   5   7    18703.72    19949.40    735.91 o 
   3   5   7      264.73      222.25    208.28 o 
   5   5   7    57684.32    66983.38   2058.55 o 
   7   5   7    23989.87    24492.56    765.05 o 
   9   5   7      125.84      597.68    427.61 o 
  11   5   7        1.59      153.25    445.02 o 
  13   5   7     1201.34      623.48    522.19 o 
  15   5   7      183.24      249.36    719.46 o 
  17   5   7     1516.97     1743.09    780.02 o 
  19   5   7      153.06     -588.65    807.70 o 
  21   5   7     2317.90     3074.53    756.55 o 
  23   5   7       98.05      722.59    670.73 o 
  25   5   7      590.83      973.56    690.18 o 
 -30   6   7       57.48     -404.02    564.76 o 
 -28   6   7       30.42     -112.81    520.49 o 
 -26   6   7        3.23      405.81    643.68 o 
 -24   6   7      573.74      856.68    474.06 o 
 -22   6   7     2949.80     2336.75    574.40 o 
 -20   6   7       90.02     -216.86    538.66 o 
 -18   6   7      150.73        3.50    469.35 o 
 -16   6   7     1293.00     1095.78    545.46 o 
 -14   6   7     3089.81     2512.45    589.02 o 
 -12   6   7    14988.20    13657.39    890.46 o 
 -10   6   7    19982.27    19383.46    984.27 o 
  -8   6   7     1769.81     2094.31    503.19 o 
  -6   6   7    22838.86    21481.21    734.18 o 
  -4   6   7    14661.44    14505.85    595.46 o 
  -2   6   7    63103.44    67065.58   3051.00 o 
   0   6   7    18905.69    18844.22   1094.54 o 
   2   6   7     5005.46     5095.73    479.93 o 
   4   6   7        5.11     -116.12    274.83 o 
   6   6   7      731.82      924.13    311.70 o 
   8   6   7     7218.72     6982.03    729.88 o 
  10   6   7     3688.77     3375.02    679.74 o 
  12   6   7     3089.88     2471.58    551.00 o 
  14   6   7     2229.10     2749.25    602.15 o 
  16   6   7     3033.53     2830.76    886.43 o 
  18   6   7     1036.09      302.75    655.18 o 
  20   6   7      738.97      481.37    913.58 o 
  22   6   7      236.84        6.47    511.92 o 
  24   6   7       85.42     -159.55    638.22 o 
 -29   7   7      922.94     1016.99    665.65 o 
 -27   7   7       20.31      109.65    742.92 o 
 -25   7   7     2424.77     2349.06   1198.18 o 
 -23   7   7      114.73        1.10    466.04 o 
 -21   7   7      537.57      540.21    521.49 o 
 -19   7   7      641.21      606.47    570.28 o 
 -17   7   7     3233.49     3286.13    632.30 o 
 -15   7   7        1.73      414.28    503.84 o 
 -13   7   7    18742.52    21282.60   1906.48 o 
 -11   7   7     5839.97     5728.16    620.65 o 
  -9   7   7      566.92      238.93    387.21 o 
  -7   7   7     2171.24     1706.31    417.64 o 
  -5   7   7     2341.78     2574.96    374.17 o 
  -3   7   7    12192.36    10920.32    547.95 o 
  -1   7   7     3314.09     2682.58    420.23 o 
   1   7   7    16113.68    16687.95    733.02 o 
   3   7   7       56.78     -220.60    273.26 o 
   5   7   7    14133.45    13209.86    641.54 o 
   7   7   7     2665.15     1416.09    482.42 o 
   9   7   7    21759.33    22761.95   1144.47 o 
  11   7   7      899.29     1004.39    481.76 o 
  13   7   7       29.89       42.43    478.41 o 
  15   7   7     2009.44     1682.63    626.82 o 
  17   7   7     1294.83     2029.69    945.93 o 
  19   7   7       26.05       49.68    884.94 o 
  21   7   7      636.39      893.47    969.10 o 
  23   7   7        1.76     -243.19    538.69 o 
 -28   8   7      325.02      344.79    938.05 o 
 -26   8   7      658.80      -73.95    773.28 o 
 -24   8   7      657.83      218.97    717.33 o 
 -22   8   7      157.40     -126.12    476.28 o 
 -20   8   7     1918.86     2708.39    654.45 o 
 -18   8   7     5707.78     5923.76    805.36 o 
 -16   8   7     1246.52     1869.73    532.75 o 
 -14   8   7     2014.19     1715.54    503.32 o 
 -12   8   7        8.52     -234.21    459.54 o 
 -10   8   7     7670.69     7244.62    684.22 o 
  -8   8   7      779.17      680.16    425.01 o 
  -6   8   7     5575.87     5035.74    433.61 o 
  -4   8   7      993.45      558.71    313.92 o 
  -2   8   7       18.57      -39.60    280.77 o 
   0   8   7     3444.39     4435.47    478.33 o 
   2   8   7    23956.92    20522.48   1813.62 o 
   4   8   7     4332.98     4288.08    468.58 o 
   6   8   7     4173.27     4279.01    651.51 o 
   8   8   7     6016.12     4917.95    657.90 o 
  10   8   7      190.78      362.03    452.60 o 
  12   8   7      937.11      419.49    510.87 o 
  14   8   7      169.68      874.40   1227.99 o 
  16   8   7     2200.26     3410.94    696.57 o 
  18   8   7      401.00      807.36    977.46 o 
  20   8   7      422.20      187.12    780.39 o 
  22   8   7      370.55      155.52    775.28 o 
  24   8   7      767.31      467.71    886.38 o 
 -29   9   7       98.27     -583.32    898.63 o 
 -27   9   7      500.98      151.31    909.04 o 
 -25   9   7     1102.12     1043.72    852.76 o 
 -23   9   7      192.47      157.65    977.46 o 
 -21   9   7        1.51      294.41    475.59 o 
 -19   9   7      467.35     -146.94    500.70 o 
 -17   9   7      767.00      725.47    586.80 o 
 -15   9   7      696.26      776.90    622.74 o 
 -13   9   7     1990.05     2004.57    561.92 o 
 -11   9   7     1116.67     1025.23    500.76 o 
  -9   9   7     1926.12     2335.88    540.74 o 
  -7   9   7     3388.24     2769.52    505.18 o 
  -5   9   7     6213.66     5969.91    482.38 o 
  -3   9   7     7515.45     7914.35    499.80 o 
  -1   9   7     1069.65      548.19    368.81 o 
   1   9   7     1651.21     1353.53    391.37 o 
   3   9   7     2024.55     2116.62    419.66 o 
   5   9   7      224.97      231.34    411.49 o 
   7   9   7     2077.14     1220.73    516.27 o 
   9   9   7     5710.49     6748.44    785.81 o 
  11   9   7     1005.61      826.43    581.70 o 
  13   9   7     2404.02     2893.00    663.34 o 
  15   9   7      109.76      464.26    545.82 o 
  17   9   7        0.50      391.90    550.98 o 
  19   9   7        3.87     -139.87    651.51 o 
  21   9   7       19.43     -606.04    653.20 o 
  23   9   7      104.08      613.96    819.81 o 
 -28  10   7     1138.80     1227.59    901.15 o 
 -26  10   7     1151.75      911.11   1012.80 o 
 -24  10   7     1013.87      567.56    722.30 o 
 -22  10   7     3347.19     3566.15    706.56 o 
 -20  10   7      188.49     -239.63    514.07 o 
 -18  10   7       12.53      631.38    598.45 o 
 -16  10   7     1062.06     1009.99    583.11 o 
 -14  10   7    10412.78    10118.44    909.43 o 
 -12  10   7     5842.28     6449.08    772.25 o 
 -10  10   7       65.09     -218.56    389.73 o 
  -8  10   7      508.93      135.54    392.41 o 
  -6  10   7     1901.58     1260.55    409.20 o 
  -4  10   7      964.36     1062.71    406.57 o 
  -2  10   7    40541.43    41085.11   1233.34 o 
   0  10   7    16154.49    16421.98   1017.81 o 
   2  10   7      712.96      820.41    407.39 o 
   4  10   7      591.79      425.54    372.04 o 
   6  10   7    13232.79    14520.49   1034.52 o 
   8  10   7     7564.86     7499.08    878.21 o 
  10  10   7     1570.41     1400.24    605.64 o 
  12  10   7       24.16       52.92    549.02 o 
  14  10   7       90.48     1331.16   1097.83 o 
  16  10   7      450.20     1253.40    570.44 o 
  18  10   7     2174.53     2753.05    920.40 o 
  20  10   7     2096.77     2329.35   1063.94 o 
  22  10   7       37.68     -625.71    836.88 o 
 -27  11   7      405.07      415.60    984.28 o 
 -25  11   7      226.71     -207.60    737.08 o 
 -23  11   7      687.20      342.52    811.74 o 
 -21  11   7       12.98      590.51    632.84 o 
 -19  11   7      439.76      358.66    577.35 o 
 -17  11   7      164.04      900.10    617.83 o 
 -15  11   7      886.29      871.06    485.02 o 
 -13  11   7     2595.98     3830.42    902.84 o 
 -11  11   7     1028.28      634.68    528.01 o 
  -9  11   7     2793.37     3698.33    662.10 o 
  -7  11   7     3959.37     3359.90    538.82 o 
  -5  11   7      205.41      272.57    501.28 o 
  -3  11   7     8530.45     8674.23    769.67 o 
  -1  11   7      735.50      686.94    396.30 o 
   1  11   7      302.69      671.67    393.16 o 
   3  11   7     2135.63     4377.48   1060.41 o 
   5  11   7     3925.86     3491.30    616.39 o 
   7  11   7     1919.06     2197.70    564.94 o 
   9  11   7    12172.63    11336.64   1486.68 o 
  11  11   7       26.62     2498.24   2220.15 o 
  13  11   7     1200.52     1508.23    640.46 o 
  15  11   7      226.36        0.94    610.70 o 
  17  11   7      364.77       74.86    541.20 o 
  19  11   7      158.34      -16.78    859.60 o 
  21  11   7       30.34     -596.15    650.67 o 
 -26  12   7      210.74     1164.87    884.33 o 
 -24  12   7      273.30     -338.12    884.94 o 
 -22  12   7        0.10     -411.23    646.64 o 
 -20  12   7     1186.15     1778.67    650.34 o 
 -18  12   7      525.12      932.64    565.35 o 
 -16  12   7     1089.78      424.42    656.35 o 
 -14  12   7      210.39     -248.04    609.64 o 
 -12  12   7        2.95      374.21    503.34 o 
 -10  12   7      980.00      286.81    512.38 o 
  -8  12   7        0.83      109.61    431.22 o 
  -6  12   7     5942.28     5508.17    847.02 o 
  -4  12   7       45.83      142.67    446.80 o 
  -2  12   7      363.18      149.70    444.57 o 
   0  12   7      670.30      671.66    370.14 o 
   2  12   7     4739.43     4776.48    593.02 o 
   4  12   7     1530.33     1707.72    574.08 o 
   6  12   7      771.64      958.32    731.25 o 
   8  12   7       66.43      326.75    533.42 o 
  10  12   7      518.00      335.00    568.73 o 
  12  12   7     1284.57     1574.25    618.91 o 
  14  12   7      257.08      -95.65    543.77 o 
  16  12   7      254.01      363.37    659.56 o 
  18  12   7        0.04      684.38    722.04 o 
  20  12   7       70.32       30.87    668.59 o 
 -25  13   7      628.80      849.17   1710.56 o 
 -23  13   7      453.02     1082.27    776.54 o 
 -21  13   7      917.95     1309.35    757.81 o 
 -19  13   7      882.87     1052.26    733.76 o 
 -17  13   7     1440.13     2021.40    750.73 o 
 -15  13   7      218.56      520.33    530.37 o 
 -13  13   7      104.63      668.64    556.85 o 
 -11  13   7     2867.99     3102.31    675.92 o 
  -9  13   7     1851.33     1609.21    691.34 o 
  -7  13   7     2620.83     2732.76    890.75 o 
  -5  13   7    14691.84    14312.55   1515.52 o 
  -3  13   7     1511.85     2055.37    595.85 o 
  -1  13   7     2711.64     5278.61   2098.85 o 
   1  13   7     3655.78     3729.89    546.78 o 
   3  13   7      506.59       52.41    478.96 o 
   5  13   7     2409.85     2509.12    676.31 o 
   7  13   7        3.01     -601.63    440.07 o 
   9  13   7     4491.21     4221.20    758.20 o 
  11  13   7     1286.41     1412.61    596.89 o 
  13  13   7       43.89     -185.95    546.48 o 
  15  13   7       25.46      341.42    845.96 o 
  17  13   7      705.41      537.69    683.40 o 
  19  13   7       10.66       20.08    781.32 o 
 -22  14   7      599.01      239.15    653.20 o 
 -20  14   7       20.97     -373.51    953.81 o 
 -18  14   7        1.95     -490.43    664.09 o 
 -16  14   7     2205.48     2383.24    717.68 o 
 -14  14   7     1162.58     1271.78    588.63 o 
 -12  14   7       23.22      185.91    723.58 o 
 -10  14   7     1474.60     2021.80    734.75 o 
  -8  14   7      665.37     1284.17   1828.80 o 
  -6  14   7     1524.39     1561.56    608.08 o 
  -4  14   7      216.31      294.80    465.55 o 
  -2  14   7      700.22      359.00    499.92 o 
   0  14   7     1738.44     1802.13    626.41 o 
   2  14   7     1361.86      717.98    708.65 o 
   4  14   7     2713.98     4862.36    997.43 o 
   6  14   7     5506.68     5686.44    771.51 o 
   8  14   7      805.33      908.70    549.18 o 
  10  14   7     1156.22      719.64    542.58 o 
  12  14   7     1766.75     1878.25    691.76 o 
  14  14   7        8.03      312.15    544.90 o 
  16  14   7      262.29      295.08    600.17 o 
  18  14   7       34.53     -171.20    592.89 o 
 -21  15   7       25.98     -415.87    615.03 o 
 -19  15   7       96.63     1688.21   1064.17 o 
 -17  15   7        0.42      -51.52    687.24 o 
 -15  15   7       60.53      536.03    778.70 o 
 -13  15   7       20.14      316.00    749.77 o 
 -11  15   7        0.19     -508.41    798.52 o 
  -9  15   7        7.90      343.55    609.55 o 
  -7  15   7     1221.69     1353.76    621.25 o 
  -5  15   7       33.20      -53.30    556.19 o 
  -3  15   7     1425.80     1372.37    583.12 o 
  -1  15   7      656.41      290.54    504.56 o 
   1  15   7        0.46     -197.43    533.33 o 
   3  15   7      166.29      138.69    704.11 o 
   5  15   7        2.94      893.20    734.48 o 
   7  15   7      146.22      -21.48    541.26 o 
   9  15   7        4.06     -434.87    473.63 o 
  11  15   7      134.97      120.59    498.51 o 
  13  15   7        8.19     -120.31    491.88 o 
  15  15   7      143.87      319.86    545.02 o 
 -20  16   7       36.91      346.51    747.25 o 
 -18  16   7       95.00        0.00   1387.36 o 
 -16  16   7      254.05     1211.84    996.64 o 
 -14  16   7     1028.19      498.02   1395.25 o 
 -12  16   7      223.22      168.81    650.35 o 
 -10  16   7       96.22      191.33    595.49 o 
  -8  16   7       77.59       62.35    626.58 o 
  -6  16   7      543.78      307.69    474.11 o 
  -4  16   7       93.63      467.58    647.83 o 
  -2  16   7     2642.25     3173.86    723.23 o 
   0  16   7     1318.87     1564.42    694.61 o 
   2  16   7      296.69      -48.13   1111.47 o 
   4  16   7      127.49      627.78    677.56 o 
   6  16   7     1195.97      870.36    780.48 o 
   8  16   7       41.02     -132.77    486.82 o 
  10  16   7      385.78      409.42    645.83 o 
  12  16   7      496.85      435.65    647.02 o 
  14  16   7        6.37     -324.48    563.78 o 
 -17  17   7       88.23     -295.64    673.83 o 
 -15  17   7       34.52     -195.94    756.74 o 
 -13  17   7      620.50      611.11    912.29 o 
 -11  17   7      793.07      524.73    729.38 o 
  -9  17   7       42.91     -806.65    537.76 o 
  -7  17   7      112.29      240.68    658.58 o 
  -5  17   7     1140.95     1879.11    622.89 o 
  -3  17   7      564.55      536.56    562.15 o 
  -1  17   7       87.22       -0.72    454.58 o 
   1  17   7      185.89     -643.68    771.79 o 
   3  17   7      191.50     -333.80    867.61 o 
   5  17   7       28.50     -340.88   1064.17 o 
   7  17   7      797.03      899.52    758.14 o 
   9  17   7      845.07      996.10    801.12 o 
  11  17   7       41.26      432.98    584.75 o 
 -14  18   7       95.77     -188.21    892.91 o 
 -12  18   7      136.00     -245.94    787.06 o 
 -10  18   7        0.53      448.74    558.64 o 
  -8  18   7       34.66       97.87    647.31 o 
  -6  18   7        1.94      909.55    629.06 o 
  -4  18   7       93.39      205.32    545.20 o 
  -2  18   7       71.12      834.93    584.23 o 
   0  18   7        7.97      217.12    830.01 o 
   2  18   7        7.56     -805.90    673.71 o 
   4  18   7      234.34       10.40    783.02 o 
   6  18   7       15.07     -305.96    650.67 o 
   8  18   7      193.97      213.17    791.26 o 
  10  18   7       47.58      976.25   1158.76 o 
 -11  19   7       73.15      147.99    690.90 o 
  -9  19   7        1.85      396.53    944.91 o 
  -7  19   7       10.02     -246.26    731.87 o 
  -5  19   7      408.57      542.33    616.60 o 
  -3  19   7      236.73      745.79    637.28 o 
  -1  19   7       60.58      351.41   1245.47 o 
   1  19   7      226.30      406.42    767.01 o 
   3  19   7        8.00      -48.51    699.24 o 
   5  19   7       16.72     -171.03    735.51 o 
  -4  20   7       73.96     1213.21    951.74 o 
  -2  20   7      852.21     1096.90    734.75 o 
   0  20   7      139.05      -47.30   1103.58 o 
 -30   0   8      102.01     1560.78   1560.78 o 
 -28   0   8      321.57      950.69    764.66 o 
 -26   0   8      959.20     1092.58    773.28 o 
 -24   0   8     4401.96     5295.13   1008.84 o 
 -22   0   8      115.04       24.58    624.11 o 
 -20   0   8    11839.91    12328.32   1181.04 o 
 -18   0   8     4478.97     4994.70    649.60 o 
 -16   0   8    42176.11    40123.02   1486.13 o 
 -14   0   8    24949.41    25570.68   1341.24 o 
 -12   0   8      209.88      697.93    495.99 o 
 -10   0   8    43744.69    45766.69   2136.22 o 
  -8   0   8    15097.89    14992.98   1560.78 o 
  -6   0   8    21985.42    32114.30   2049.51 o 
  -4   0   8      322.53     -378.37    567.56 o 
  -2   0   8     6337.15     6511.15    914.40 o 
   0   0   8     3348.65     3815.25    709.45 o 
   2   0   8    11875.92    13212.79   1623.84 o 
   4   0   8    30959.16    32164.58   1188.92 o 
   6   0   8    57500.34    64051.19   2483.07 o 
   8   0   8     2971.55     2030.53    489.94 o 
  10   0   8    21064.77    21253.54   1322.09 o 
  12   0   8    11838.78    11861.35   1099.79 o 
  14   0   8       12.35     -553.54    443.19 o 
  16   0   8       76.06     -549.61    682.27 o 
  18   0   8      540.19      484.23    765.18 o 
  20   0   8      811.55      457.20    977.46 o 
  22   0   8      581.04      126.12    914.40 o 
  24   0   8        1.41    -1513.49   1008.99 o 
 -31   1   8      170.48      431.29    863.19 o 
 -29   1   8       26.58      -96.13    491.87 o 
 -27   1   8     2454.94     2985.01    685.17 o 
 -25   1   8     4762.55     5264.40    689.48 o 
 -23   1   8       48.06     -303.85    348.71 o 
 -21   1   8     2042.87     1916.57    430.97 o 
 -19   1   8     1216.78     1194.33    341.89 o 
 -17   1   8      710.48      466.38    305.66 o 
 -15   1   8      365.36      304.54    367.03 o 
 -13   1   8       34.21      140.52    352.99 o 
 -11   1   8      972.07     1032.73    342.01 o 
  -9   1   8     1222.03     1840.83    430.83 o 
  -7   1   8    25528.81    30383.56   1425.75 o 
  -5   1   8    33048.34    29555.20   3760.07 o 
  -3   1   8     4241.43     3456.07    556.83 o 
  -1   1   8     1978.17     1855.55    549.71 o 
   1   1   8    24096.94    26074.37   1102.12 o 
   3   1   8    13142.31    13514.27    565.55 o 
   5   1   8      667.84      540.82    248.77 o 
   7   1   8      931.04      421.74    261.80 o 
   9   1   8       34.10     -193.44    319.26 o 
  11   1   8      102.94     -167.29    471.04 o 
  13   1   8        2.03     -242.97    371.90 o 
  15   1   8     1372.87     1570.37    504.68 o 
  17   1   8       66.72      413.75    451.05 o 
  19   1   8      127.23      995.40    653.50 o 
  21   1   8     1416.91     1123.62    599.81 o 
  23   1   8      122.76     -308.75    628.01 o 
  25   1   8       17.94       28.81    645.42 o 
 -30   2   8      680.26      528.75    703.25 o 
 -28   2   8      307.35      464.34    543.68 o 
 -26   2   8     1019.91     1031.80    509.00 o 
 -24   2   8     3837.70     4258.93    554.90 o 
 -22   2   8     1986.55     1734.98    408.28 o 
 -20   2   8      683.34      639.05    357.30 o 
 -18   2   8     2654.09     2769.51    493.78 o 
 -16   2   8     2932.01     2836.02    419.25 o 
 -14   2   8     6732.95     6242.45    537.01 o 
 -12   2   8     4485.77     4664.88    539.97 o 
 -10   2   8     4228.51     4043.55    305.58 o 
  -8   2   8    20040.90    26035.99    734.10 o 
  -6   2   8     1295.17     1078.57    294.75 o 
  -4   2   8    23878.22    31411.93   1028.31 o 
  -2   2   8    40394.76    43147.77   1190.39 o 
   0   2   8     1854.49     1454.72    428.50 o 
   2   2   8     6354.06     6705.85    411.63 o 
   4   2   8      324.40      950.56    272.80 o 
   6   2   8      232.24      -47.04    245.43 o 
   8   2   8       67.02       41.69    224.45 o 
  10   2   8       90.78      173.34    356.14 o 
  12   2   8     1171.41     1208.73    733.10 o 
  14   2   8     1687.25     1613.08    632.89 o 
  16   2   8      191.84      -21.66    569.76 o 
  18   2   8     2228.09     2643.42    867.04 o 
  20   2   8      892.50      554.68    702.45 o 
  22   2   8       16.43      281.43    610.91 o 
  24   2   8       84.29     -165.18    850.14 o 
 -31   3   8       66.22      451.63    837.40 o 
 -29   3   8      574.80     -189.44    546.98 o 
 -27   3   8      823.13     1333.35    525.46 o 
 -25   3   8     5760.48     5341.61    623.66 o 
 -23   3   8      569.47      279.77    419.24 o 
 -21   3   8     2892.50     2713.89    470.62 o 
 -19   3   8     1295.25      912.95    455.16 o 
 -17   3   8     5196.97     4881.35    580.83 o 
 -15   3   8     4129.19     4304.97    541.00 o 
 -13   3   8    74802.88    81358.58   3565.28 o 
 -11   3   8     3194.07     3636.31    503.61 o 
  -9   3   8    18144.18    19791.05    962.23 o 
  -7   3   8     7510.69     7752.22    446.67 o 
  -5   3   8    46463.70    50648.35   1098.40 o 
  -3   3   8     9583.41    10234.76    569.58 o 
  -1   3   8     3793.06     3083.57    383.25 o 
   1   3   8     5094.17     6084.88    412.88 o 
   3   3   8     9838.02     8978.16    388.36 o 
   5   3   8       44.72      134.32    279.69 o 
   7   3   8    29238.07    31918.11    945.98 o 
   9   3   8    16255.29    15434.38    727.17 o 
  11   3   8        2.94       74.57    359.70 o 
  13   3   8     2402.67     1658.93    763.39 o 
  15   3   8      867.87      322.69    781.13 o 
  17   3   8     1278.76      440.16    501.68 o 
  19   3   8      198.53       35.43    621.58 o 
  21   3   8     1644.93     1212.08    682.03 o 
  23   3   8        4.28      152.21    705.48 o 
  25   3   8      173.77     1586.91    845.26 o 
 -30   4   8      206.65     -180.95    523.45 o 
 -28   4   8        7.99     1049.63    674.43 o 
 -26   4   8      111.47      510.47    448.34 o 
 -24   4   8     2446.88     2400.65    475.46 o 
 -22   4   8       88.75      168.67    550.82 o 
 -20   4   8      162.66      191.02    391.55 o 
 -18   4   8        3.32     -183.41    347.53 o 
 -16   4   8     8188.16     7608.23    915.66 o 
 -14   4   8    19193.60    18520.20   1138.09 o 
 -12   4   8     1327.10     1556.76    476.18 o 
 -10   4   8     6253.14     6550.15    399.45 o 
  -8   4   8     1446.70     1563.21    302.14 o 
  -6   4   8    15836.56    20718.11    744.11 o 
  -4   4   8    10263.40     9406.05    752.94 o 
  -2   4   8     9461.45     8609.15    625.74 o 
   0   4   8    13424.71    14145.75    987.48 o 
   2   4   8       86.88      323.90    278.16 o 
   4   4   8       22.22      225.04    266.63 o 
   6   4   8    13354.90    13003.61    656.14 o 
   8   4   8      190.66      252.35    317.66 o 
  10   4   8      789.92      444.76    417.07 o 
  12   4   8     2079.95     2633.77    667.65 o 
  14   4   8        7.05      -95.18    592.59 o 
  16   4   8     1714.41     1379.32    832.35 o 
  18   4   8     1304.33     1803.37    848.48 o 
  20   4   8      438.75      340.05    560.66 o 
  22   4   8      131.81      843.03    746.04 o 
  24   4   8        1.38     -203.56    596.92 o 
 -31   5   8      759.24      653.42    611.08 o 
 -29   5   8      433.89      152.07    624.17 o 
 -27   5   8      185.75      705.29    563.59 o 
 -25   5   8       75.17      -37.58    354.95 o 
 -23   5   8        6.40       83.11    456.96 o 
 -21   5   8     2947.42     3268.41    608.04 o 
 -19   5   8     2706.98     2909.53    793.55 o 
 -17   5   8     7892.52     7979.74    876.63 o 
 -15   5   8      109.72      425.21    517.27 o 
 -13   5   8     1376.51     1300.65    510.01 o 
 -11   5   8        6.40      246.21    393.75 o 
  -9   5   8    44522.88    46012.19   1884.33 o 
  -7   5   8     1931.97     1401.27    324.29 o 
  -5   5   8        1.98     -143.23    246.80 o 
  -3   5   8    16786.42    20084.80    866.72 o 
  -1   5   8      212.15       58.93    259.09 o 
   1   5   8     4137.76     4099.46    413.00 o 
   3   5   8     7313.43     6709.55    388.33 o 
   5   5   8       44.56      -30.25    229.79 o 
   7   5   8       81.56        3.53    387.46 o 
   9   5   8     2619.67     2817.69    578.63 o 
  11   5   8      338.32      820.05    512.29 o 
  13   5   8       29.95      677.31    523.45 o 
  15   5   8       51.40     1211.28   1623.85 o 
  17   5   8      913.12     1175.24   1284.89 o 
  19   5   8        9.02     -268.25    751.93 o 
  21   5   8       49.87      132.19    549.12 o 
  23   5   8       62.01       28.12    618.88 o 
 -30   6   8      122.50     -217.45    593.05 o 
 -28   6   8     1537.14     1143.97    665.45 o 
 -26   6   8      245.15      396.64    422.91 o 
 -24   6   8     4319.73     4777.61    824.79 o 
 -22   6   8     3702.93     4233.57    759.71 o 
 -20   6   8     1175.49     1122.59    551.24 o 
 -18   6   8     1171.96     1975.32    627.41 o 
 -16   6   8      105.24      -72.34    456.75 o 
 -14   6   8      458.34      473.23    460.95 o 
 -12   6   8     6143.71     5868.01    694.05 o 
 -10   6   8     2672.71     3623.39    584.60 o 
  -8   6   8    22138.02    23513.09   1779.48 o 
  -6   6   8     1515.84     1036.26    327.06 o 
  -4   6   8     5423.79     4613.64    406.15 o 
  -2   6   8    15607.67    15465.04    817.95 o 
   0   6   8      869.14     1053.38    344.29 o 
   2   6   8     3062.06     3083.48    270.17 o 
   4   6   8        0.61     -115.06    305.85 o 
   6   6   8    10256.76     9172.28    881.45 o 
   8   6   8       60.79       -4.30    457.55 o 
  10   6   8     3097.70     2580.71    626.40 o 
  12   6   8      803.00      422.44    520.27 o 
  14   6   8     1645.95     1564.83    541.79 o 
  16   6   8      752.78      493.72    667.76 o 
  18   6   8     1588.95     2025.60    906.52 o 
  20   6   8      950.63      371.11    917.22 o 
  22   6   8      286.64      -45.93    598.16 o 
  24   6   8       81.31      525.13    650.23 o 
 -29   7   8      198.67     -512.11    639.40 o 
 -27   7   8      834.64      964.48    720.51 o 
 -25   7   8      430.64       72.14    484.66 o 
 -23   7   8        4.09       45.79    579.32 o 
 -21   7   8      186.86      466.77    576.08 o 
 -19   7   8     2717.52     3110.78    666.44 o 
 -17   7   8       80.07     -234.88    415.38 o 
 -15   7   8     8155.91     7565.77    769.97 o 
 -13   7   8    23018.77    23234.43   2587.23 o 
 -11   7   8    20952.26    22456.02   1129.67 o 
  -9   7   8     1795.86     1778.63    468.82 o 
  -7   7   8      126.82       93.56    329.68 o 
  -5   7   8      558.77      754.65    342.47 o 
  -3   7   8     1794.62     1488.86    314.87 o 
  -1   7   8      272.76       -6.61    319.34 o 
   1   7   8      167.30     -158.16    296.17 o 
   3   7   8        8.86        9.81    297.38 o 
   5   7   8     2754.14     2227.94    536.59 o 
   7   7   8    15564.71    19022.87   1079.06 o 
   9   7   8    11209.89     9247.48    852.67 o 
  11   7   8     3256.39     3380.05    655.19 o 
  13   7   8     1007.23      870.89    607.66 o 
  15   7   8        8.72     -267.11    578.84 o 
  17   7   8      211.34      397.31    737.88 o 
  19   7   8      154.54      246.15    690.09 o 
  21   7   8      731.90     1506.24   1030.05 o 
  23   7   8       33.14      176.69    719.45 o 
 -28   8   8       62.00     -172.88    626.74 o 
 -26   8   8       57.41      175.73    680.11 o 
 -24   8   8       71.94       99.26    595.75 o 
 -22   8   8      946.29     2084.24    650.41 o 
 -20   8   8     6329.20     6468.78    831.91 o 
 -18   8   8     1824.04     1545.19    581.23 o 
 -16   8   8      477.59      362.78    499.58 o 
 -14   8   8      652.18      493.74    487.40 o 
 -12   8   8     4124.98     4162.55    680.13 o 
 -10   8   8    14650.00    15304.02   1130.66 o 
  -8   8   8       10.14       73.06    365.97 o 
  -6   8   8     8254.61     8074.04    544.70 o 
  -4   8   8     2289.84     2385.65    372.57 o 
  -2   8   8     2527.29     2117.72    405.53 o 
   0   8   8     1422.82     1182.64    376.85 o 
   2   8   8     9629.93    10949.80    684.70 o 
   4   8   8       94.62      703.58    372.67 o 
   6   8   8     9327.12    10263.37    865.83 o 
   8   8   8       38.00      362.19    430.06 o 
  10   8   8     6732.41     7564.97    871.95 o 
  12   8   8      599.03      269.89    590.94 o 
  14   8   8       56.10     -116.24    526.62 o 
  16   8   8     1995.74     1336.67   1072.05 o 
  18   8   8      809.53     1891.76    859.71 o 
  20   8   8      701.03      767.32    865.40 o 
  22   8   8      692.25      968.43   1379.48 o 
 -27   9   8     1732.24     1588.33   1545.02 o 
 -25   9   8     2236.77     2153.33    961.69 o 
 -23   9   8      657.59      999.95    584.10 o 
 -21   9   8     7408.25     8535.21    986.35 o 
 -19   9   8     2382.08     1858.07    737.43 o 
 -17   9   8       28.19       26.24    477.94 o 
 -15   9   8     3908.30     3533.58    681.80 o 
 -13   9   8     4120.90     4669.92    686.06 o 
 -11   9   8     5556.02     6002.30    721.46 o 
  -9   9   8     7912.13     8176.73    726.17 o 
  -7   9   8      125.46      308.24    426.76 o 
  -5   9   8    14333.19    16881.29    725.43 o 
  -3   9   8     1711.05     1166.16    468.93 o 
  -1   9   8     7750.08     6620.90    578.57 o 
   1   9   8    14706.09    16657.83    942.08 o 
   3   9   8       38.39     -329.50    385.41 o 
   5   9   8     6302.39     5081.96    718.72 o 
   7   9   8        1.31     -403.97    400.16 o 
   9   9   8       40.39     -335.35    456.29 o 
  11   9   8     6738.40     7379.38    875.01 o 
  13   9   8      808.42      672.68    590.64 o 
  15   9   8     1037.69     2271.40    687.83 o 
  17   9   8     2866.76     2442.58    962.15 o 
  19   9   8      164.27       28.67    771.09 o 
  21   9   8     1482.59      893.41    841.61 o 
 -26  10   8      334.56     -134.50    783.10 o 
 -24  10   8        3.11      168.17    901.12 o 
 -22  10   8      135.24      433.05    635.78 o 
 -20  10   8      596.13      387.41    617.75 o 
 -18  10   8     1372.36     1440.79    656.57 o 
 -16  10   8     2359.30     2283.32    653.67 o 
 -14  10   8       44.48      156.39    438.90 o 
 -12  10   8     3165.44     2906.88    617.70 o 
 -10  10   8     3924.71     3239.66    624.79 o 
  -8  10   8      623.81      579.62    461.94 o 
  -6  10   8     1868.12     1157.69    403.05 o 
  -4  10   8      787.11      523.62    424.97 o 
  -2  10   8     1339.44     1623.85    445.18 o 
   0  10   8      737.14      943.78    379.28 o 
   2  10   8      154.70      990.88    411.84 o 
   4  10   8     2572.68     2176.10    531.20 o 
   6  10   8     5042.37     5086.43    747.79 o 
   8  10   8      856.03      379.24    517.14 o 
  10  10   8     4334.92     5252.66    820.74 o 
  12  10   8      958.88     1075.69    674.45 o 
  14  10   8       39.99      396.68    556.76 o 
  16  10   8       27.51      974.29    618.41 o 
  18  10   8      366.61      255.50    725.03 o 
  20  10   8       40.57     -494.46    847.80 o 
 -27  11   8        2.50     -646.29   1458.31 o 
 -25  11   8        7.04      489.56    740.77 o 
 -23  11   8      800.56      410.89    711.12 o 
 -21  11   8     2282.65     1600.13    719.55 o 
 -19  11   8      395.44      623.86    618.09 o 
 -17  11   8     1198.79     1332.03    609.17 o 
 -15  11   8     2107.05     1677.14    613.19 o 
 -13  11   8     1320.84     1605.77    587.65 o 
 -11  11   8      149.41      380.14    474.54 o 
  -9  11   8     3578.03     3977.98    650.02 o 
  -7  11   8     2286.99     1808.46    748.86 o 
  -5  11   8     1009.46     1208.13    653.03 o 
  -3  11   8        0.77       12.85    322.36 o 
  -1  11   8      222.36       51.39    360.99 o 
   1  11   8      738.38     1127.13    467.31 o 
   3  11   8     4180.17     5795.37    800.76 o 
   5  11   8     2811.12     2832.01    601.65 o 
   7  11   8      192.55     -456.45    486.07 o 
   9  11   8       22.77      249.00    513.48 o 
  11  11   8     1984.70     1232.33    605.55 o 
  13  11   8     3101.12     2962.20    720.96 o 
  15  11   8      554.90       59.66    573.49 o 
  17  11   8      279.96       24.74    720.51 o 
  19  11   8      126.01     -236.00    724.36 o 
 -26  12   8        1.31     -305.46    784.01 o 
 -24  12   8      676.75      -92.03    827.55 o 
 -22  12   8      405.21     -478.22    744.84 o 
 -20  12   8     3215.81     3360.33    770.61 o 
 -18  12   8     2274.87     3102.94    783.36 o 
 -16  12   8      289.87     -135.66    516.60 o 
 -14  12   8     1094.33      865.35    738.65 o 
 -12  12   8      422.61      867.94    592.43 o 
 -10  12   8      298.28      -36.57    779.68 o 
  -8  12   8     4561.97     4468.40    931.74 o 
  -6  12   8      153.58     -303.28    606.61 o 
  -4  12   8       13.92      -43.59    417.26 o 
  -2  12   8     5990.57     5610.22    600.20 o 
   0  12   8     2792.15     2228.69    479.64 o 
   2  12   8     9972.70    10874.60    988.05 o 
   4  12   8      929.06     2239.18    657.93 o 
   6  12   8      135.54      569.29    586.34 o 
   8  12   8       78.63      -65.95    572.37 o 
  10  12   8     2862.20     2589.52    812.37 o 
  12  12   8       33.10      -35.47    531.26 o 
  14  12   8     1626.20     2045.10    752.14 o 
  16  12   8      912.82      307.56    620.36 o 
  18  12   8      144.07     -473.70    695.93 o 
 -23  13   8      192.72      745.70   2112.58 o 
 -21  13   8      379.43     -158.43    638.26 o 
 -19  13   8      330.99      346.93    646.05 o 
 -17  13   8      771.73     1181.85    912.57 o 
 -15  13   8       14.15      344.78    583.52 o 
 -13  13   8       13.05      -81.99    467.50 o 
 -11  13   8      630.03     -273.47    644.78 o 
  -9  13   8     2929.65     2187.08    752.42 o 
  -7  13   8      777.03      539.03    670.76 o 
  -5  13   8      346.30      397.64    496.93 o 
  -3  13   8      211.24      368.29    545.77 o 
  -1  13   8     2834.38     1787.14    459.66 o 
   1  13   8      158.91      259.86    428.92 o 
   3  13   8      353.70       43.01    503.74 o 
   5  13   8      123.98     -325.20    505.96 o 
   7  13   8        4.32      -30.00    531.24 o 
   9  13   8      112.07     -243.95    544.77 o 
  11  13   8     1584.58     1858.95    741.80 o 
  13  13   8      211.94     1039.25   1240.83 o 
  15  13   8       18.30      -81.81    516.09 o 
  17  13   8      229.43      -66.26    629.94 o 
 -22  14   8       66.00      -32.67    882.87 o 
 -20  14   8      279.47      679.34    698.37 o 
 -18  14   8      745.44      672.70    619.48 o 
 -16  14   8      143.78      152.66    654.78 o 
 -14  14   8      374.13      414.54    827.69 o 
 -12  14   8        2.11     1728.95    951.92 o 
 -10  14   8      112.38      -97.44    682.76 o 
  -8  14   8      327.20      359.90    584.55 o 
  -6  14   8     1239.91      662.16    535.10 o 
  -4  14   8      448.55      539.87    583.14 o 
  -2  14   8       51.30      -44.50    599.81 o 
   0  14   8      593.80      715.73    658.88 o 
   2  14   8     1712.56     1994.08    568.59 o 
   4  14   8       39.39      144.67    484.33 o 
   6  14   8      363.91      818.36    754.00 o 
   8  14   8        3.30     -283.26    765.61 o 
  10  14   8      354.89       10.48    635.51 o 
  12  14   8       55.96     -362.51    535.05 o 
  14  14   8     1002.29      816.24    687.60 o 
  16  14   8      317.80      285.25    538.53 o 
 -21  15   8      233.59      502.62    776.18 o 
 -19  15   8      566.86      664.50    995.60 o 
 -17  15   8     2125.81     2076.58   1040.14 o 
 -15  15   8      317.74      268.01    690.09 o 
 -13  15   8     1148.62     1485.27    952.70 o 
 -11  15   8      162.81      -39.11    679.39 o 
  -9  15   8     3917.14     2988.83    889.84 o 
  -7  15   8      264.55      717.16    677.24 o 
  -5  15   8      428.49      883.27    572.86 o 
  -3  15   8       29.92      345.28    746.54 o 
  -1  15   8      760.19      853.30    739.94 o 
   1  15   8       11.35     -158.71    581.37 o 
   3  15   8     3503.56     3833.98   1044.89 o 
   5  15   8     1252.05     1312.90    615.01 o 
   7  15   8      197.65      844.79    550.44 o 
   9  15   8      294.04      505.21    728.88 o 
  11  15   8      925.53     1219.26    751.88 o 
  13  15   8     1768.41     1480.41    813.43 o 
  15  15   8      136.11      387.50    839.35 o 
 -20  16   8      150.17      677.92   1371.60 o 
 -18  16   8      642.42     1171.20    806.05 o 
 -16  16   8      251.71      219.77    923.46 o 
 -14  16   8       28.83       -7.88    713.46 o 
 -12  16   8      184.74     -362.38    753.37 o 
 -10  16   8        0.58    28011.12  23305.53 o 
  -8  16   8     1001.87     1526.64    666.95 o 
  -6  16   8      683.85      681.03    801.91 o 
  -4  16   8       32.64     -200.80    491.79 o 
  -2  16   8       91.27     -403.93    515.11 o 
   0  16   8      163.69     1390.16    880.47 o 
   2  16   8      332.78      231.59    643.99 o 
   4  16   8        3.97      128.11    699.96 o 
   6  16   8       22.83     -111.14    525.57 o 
   8  16   8      363.08      -39.09    826.72 o 
  10  16   8      268.19      -33.76    618.93 o 
  12  16   8       37.05     -345.61    650.60 o 
 -17  17   8        4.03     -246.79    704.67 o 
 -15  17   8        1.63     -555.16    884.94 o 
 -13  17   8        1.96      220.00   1411.01 o 
 -11  17   8      116.14      808.05    658.29 o 
  -9  17   8      287.14      712.18    659.70 o 
  -7  17   8     1393.91     1413.13    642.47 o 
  -5  17   8     1908.09     2432.47   1022.97 o 
  -3  17   8      675.51      888.66    632.83 o 
  -1  17   8      174.38      451.06    711.92 o 
   1  17   8     1301.56     1581.19    942.66 o 
   3  17   8       27.03      510.56    761.17 o 
   5  17   8      209.71       40.70   1284.89 o 
   7  17   8        3.90     -554.66    666.13 o 
   9  17   8        1.97     -402.11    694.59 o 
  11  17   8       79.41       53.33    596.92 o 
 -14  18   8      155.07      971.25    875.02 o 
 -12  18   8       96.05     -447.43    488.40 o 
 -10  18   8      253.94      592.92    625.43 o 
  -8  18   8      513.45      127.46    616.09 o 
  -6  18   8      571.01      913.20    660.47 o 
  -4  18   8        1.45      539.76    645.50 o 
  -2  18   8       18.26       22.71    796.55 o 
   0  18   8      898.87     1693.74    866.14 o 
   2  18   8      681.38     1671.14   1529.25 o 
   4  18   8       74.52      321.70    802.58 o 
   6  18   8      761.77      479.27    771.79 o 
   8  18   8        4.49     -282.77    863.19 o 
  -9  19   8      372.86      598.99    572.94 o 
  -7  19   8       43.27      273.95    633.01 o 
  -5  19   8      167.14      398.61    578.33 o 
  -3  19   8       34.62      128.29    568.21 o 
  -1  19   8       34.26     1344.22    951.92 o 
   1  19   8       46.37      754.70    810.58 o 
   3  19   8       36.67     -148.61    637.45 o 
 -31   1   9     1025.16      952.97    723.52 o 
 -29   1   9      349.80      129.76    546.86 o 
 -27   1   9      323.25      200.63    507.08 o 
 -25   1   9      444.34     1012.73    835.13 o 
 -23   1   9     7300.58     7171.62    844.86 o 
 -21   1   9     3517.91     3389.93    609.75 o 
 -19   1   9     7876.71     6766.32    600.42 o 
 -17   1   9    12606.31    11817.90    628.22 o 
 -15   1   9       11.44     -189.11    297.30 o 
 -13   1   9     4512.55     5406.66    504.35 o 
 -11   1   9     3615.29     2971.21    440.26 o 
  -9   1   9    25685.47    25579.63   1382.20 o 
  -7   1   9    18052.16    20557.36   1521.37 o 
  -5   1   9       55.02       94.94    507.01 o 
  -3   1   9    18714.70    19694.92   1119.99 o 
  -1   1   9    13801.19    12778.43    885.78 o 
   1   1   9    17416.46    15515.89    778.05 o 
   3   1   9    83808.89    92400.09   1459.23 o 
   5   1   9    13432.26    13119.21    563.65 o 
   7   1   9     1768.42     1550.86    318.90 o 
   9   1   9       67.30     -122.09    301.83 o 
  11   1   9     4324.26     3946.48    630.26 o 
  13   1   9       30.11      116.71    472.20 o 
  15   1   9      414.84     -279.51    582.32 o 
  17   1   9      222.05     -755.49    503.66 o 
  19   1   9      682.15      308.00    602.26 o 
  21   1   9       75.14     -270.60    717.17 o 
  23   1   9      510.32       31.40    653.20 o 
 -30   2   9      476.92      236.95    650.18 o 
 -28   2   9     2665.15     2173.58    905.67 o 
 -26   2   9       22.81      191.01    387.18 o 
 -24   2   9     2252.62     2088.84    482.33 o 
 -22   2   9       93.87     -149.31    381.62 o 
 -20   2   9     1783.25     1563.72    472.02 o 
 -18   2   9      138.50      609.91    461.01 o 
 -16   2   9       89.20     -135.61    350.23 o 
 -14   2   9     9281.25     8466.06    716.80 o 
 -12   2   9    11956.41    10123.82    682.30 o 
 -10   2   9    14869.76    14456.18    557.45 o 
  -8   2   9    60631.84    65449.51   1285.95 o 
  -6   2   9    29721.46    29883.70    897.65 o 
  -4   2   9     2774.90     2694.94    631.49 o 
  -2   2   9    13227.67    14117.38    784.08 o 
   0   2   9    15966.61    19527.04    908.27 o 
   2   2   9    32034.50    33762.57    845.54 o 
   4   2   9     1121.44      575.98    273.98 o 
   6   2   9      794.08      671.05    262.35 o 
   8   2   9      250.64      248.69    323.20 o 
  10   2   9      246.74      109.72    329.54 o 
  12   2   9     9537.42     9505.08    815.10 o 
  14   2   9     5216.20     5983.14    812.49 o 
  16   2   9       72.70      566.93    563.82 o 
  18   2   9      557.43      356.38    578.23 o 
  20   2   9       77.94     -823.21    548.81 o 
  22   2   9      708.67      175.67    756.74 o 
  24   2   9       29.48     -156.19    690.89 o 
 -31   3   9       68.40     -170.19    622.08 o 
 -29   3   9      444.58      321.72    609.35 o 
 -27   3   9      371.50      676.01    460.70 o 
 -25   3   9     2794.13     3248.36    526.68 o 
 -23   3   9      637.51      462.09    372.09 o 
 -21   3   9     1513.73      902.73    392.14 o 
 -19   3   9     2776.40     2282.07    504.79 o 
 -17   3   9     7399.03     8510.79    738.15 o 
 -15   3   9      693.80      529.32    441.77 o 
 -13   3   9     2435.06     2167.99    458.53 o 
 -11   3   9      202.22      809.24    430.49 o 
  -9   3   9     2555.12     2923.09    330.24 o 
  -7   3   9     1018.17      468.03    301.28 o 
  -5   3   9     5970.35     4883.38    479.30 o 
  -3   3   9     1421.72     1039.46    307.57 o 
  -1   3   9      194.80      229.30    313.20 o 
   1   3   9     1193.14     1094.33    308.77 o 
   3   3   9     6951.33     6180.81    373.03 o 
   5   3   9    23095.92    25659.58    638.34 o 
   7   3   9     1579.52     1611.04    426.01 o 
   9   3   9        1.64      -85.82    333.83 o 
  11   3   9       72.43       -9.23    579.83 o 
  13   3   9      220.20     -374.94    624.81 o 
  15   3   9       63.63     -713.14    606.08 o 
  17   3   9      205.95     -145.12    611.79 o 
  19   3   9        0.16     -400.81    566.38 o 
  21   3   9        0.60     -369.31    473.67 o 
  23   3   9      247.53        3.02    640.66 o 
 -30   4   9       92.60       84.01    573.87 o 
 -28   4   9      333.54      533.19    470.68 o 
 -26   4   9     2134.54     2292.84    501.24 o 
 -24   4   9      267.11      586.37    419.89 o 
 -22   4   9     4407.44     4099.25    641.98 o 
 -20   4   9    23284.25    24762.99   1342.58 o 
 -18   4   9     2580.98     2391.87    603.19 o 
 -16   4   9    13338.28    13316.13    962.60 o 
 -14   4   9    17605.59    19985.20   1136.09 o 
 -12   4   9    14898.59    18483.72   1120.05 o 
 -10   4   9    42554.91    44607.99    994.42 o 
  -8   4   9     6663.08     7352.31    664.48 o 
  -6   4   9      350.41      326.50    275.55 o 
  -4   4   9      218.29       61.69    291.47 o 
  -2   4   9    11713.29    13248.98    638.72 o 
   0   4   9    18586.62    17954.94    769.14 o 
   2   4   9    24322.82    24898.30    714.45 o 
   4   4   9    13594.71    13451.04    548.58 o 
   6   4   9     6092.14     5436.47    634.06 o 
   8   4   9        0.43      -65.79    376.33 o 
  10   4   9     2871.98     3062.41    563.40 o 
  12   4   9     2430.69     1742.88    768.71 o 
  14   4   9     2458.09     2384.97    798.94 o 
  16   4   9      254.96      -64.13    822.91 o 
  18   4   9      945.84      987.36    749.99 o 
  20   4   9     1522.25     1538.96    699.88 o 
  22   4   9     1387.26     1425.77    975.20 o 
 -29   5   9      690.97      601.10    657.31 o 
 -27   5   9        8.55     -552.46    380.57 o 
 -25   5   9      167.94       55.77    451.71 o 
 -23   5   9       25.71      102.17    499.43 o 
 -21   5   9       68.04      -28.02    552.20 o 
 -19   5   9      870.98      657.20    582.24 o 
 -17   5   9       29.20       56.58    539.39 o 
 -15   5   9       27.64      234.11    457.90 o 
 -13   5   9     6631.97     6220.12    707.46 o 
 -11   5   9    39428.51    41231.39   3328.41 o 
  -9   5   9   100383.50   108676.35   5691.16 o 
  -7   5   9     9803.07    11156.09    578.97 o 
  -5   5   9     3856.74     3683.20    499.92 o 
  -3   5   9      222.79     -162.26    308.47 o 
  -1   5   9      320.43      382.77    329.16 o 
   1   5   9     2127.57     1755.74    364.21 o 
   3   5   9    12480.53    11464.53    630.69 o 
   5   5   9     1449.92      850.01    429.70 o 
   7   5   9      723.25      271.33    423.52 o 
   9   5   9     6973.73     6045.34    739.99 o 
  11   5   9     5602.77     5311.39    693.01 o 
  13   5   9     6690.48     7727.01   1123.87 o 
  15   5   9     5175.13     4758.97   1130.48 o 
  17   5   9     2712.25     2756.11    986.54 o 
  19   5   9      231.46      243.32    925.07 o 
  21   5   9       41.46      480.58    655.47 o 
  23   5   9      105.03      291.13    519.55 o 
 -30   6   9       18.50     -251.68    796.16 o 
 -28   6   9        9.78     -376.47    639.40 o 
 -26   6   9      376.11       63.94    410.82 o 
 -24   6   9     3298.66     3092.86    778.89 o 
 -22   6   9     2134.95     2309.06    677.61 o 
 -20   6   9     2249.34     2709.60    644.62 o 
 -18   6   9       12.33      211.05    530.88 o 
 -16   6   9        0.38     -249.65    524.78 o 
 -14   6   9      223.58      166.58    468.50 o 
 -12   6   9     3139.50     3407.34    574.56 o 
 -10   6   9      140.40      -38.02    389.49 o 
  -8   6   9     3971.07     4112.90    442.87 o 
  -6   6   9       54.49      337.07    285.52 o 
  -4   6   9     4734.97     4495.62    525.36 o 
  -2   6   9    14765.02    13100.21    869.75 o 
   0   6   9     9869.58     9585.45    887.47 o 
   2   6   9     9878.96     9079.26    596.19 o 
   4   6   9      548.18      771.29    379.75 o 
   6   6   9      854.86      452.40    487.09 o 
   8   6   9     3754.75     4812.54    645.23 o 
  10   6   9     1252.57     1071.01    513.56 o 
  12   6   9        0.59      335.95    514.69 o 
  14   6   9      474.57      496.81    685.53 o 
  16   6   9        7.61      274.32    666.37 o 
  18   6   9       73.16      390.29    728.59 o 
  20   6   9      345.77      147.08    947.37 o 
  22   6   9      310.45      661.17    645.54 o 
 -29   7   9        1.12      384.56    742.07 o 
 -27   7   9      551.46      800.61    760.52 o 
 -25   7   9        3.56      136.95    618.40 o 
 -23   7   9     2053.50     2304.83    663.96 o 
 -21   7   9      309.14      130.56    527.61 o 
 -19   7   9     4186.02     4856.98    782.00 o 
 -17   7   9     2836.46     2965.35    709.91 o 
 -15   7   9     2822.00     3397.84    678.68 o 
 -13   7   9     8910.94     9155.24    907.87 o 
 -11   7   9      343.01      401.17    464.91 o 
  -9   7   9     1325.85     1355.87    488.73 o 
  -7   7   9     5511.45     6025.47    548.41 o 
  -5   7   9     1462.01     1215.30    336.56 o 
  -3   7   9      785.15      978.54    400.22 o 
  -1   7   9     3089.52     3159.58    444.20 o 
   1   7   9        1.38      101.36    324.13 o 
   3   7   9     9356.85     8338.69    617.37 o 
   5   7   9     1049.45      791.43    514.81 o 
   7   7   9    25068.53    25669.80   1725.05 o 
   9   7   9     3471.91     3031.62    615.60 o 
  11   7   9      468.50      225.11    496.27 o 
  13   7   9     2513.33     2636.84    726.98 o 
  15   7   9      190.05     -477.11    726.21 o 
  17   7   9      582.31     -397.82    726.21 o 
  19   7   9       47.65      548.03    742.92 o 
  21   7   9       30.10     -457.99    889.95 o 
 -28   8   9      458.25      184.88   1048.41 o 
 -26   8   9      203.90      390.36    780.02 o 
 -24   8   9      830.78     1529.21    709.76 o 
 -22   8   9      600.13      379.54    694.15 o 
 -20   8   9     6024.02     6124.92    875.84 o 
 -18   8   9       57.63      179.40    529.23 o 
 -16   8   9       19.70      229.44    520.76 o 
 -14   8   9     2210.72     1669.91    609.17 o 
 -12   8   9     2067.07     3034.46    643.06 o 
 -10   8   9      856.82      465.46    433.42 o 
  -8   8   9     7946.53     8210.48    581.23 o 
  -6   8   9     1693.47     1813.62    400.33 o 
  -4   8   9      128.75       83.91    310.65 o 
  -2   8   9       21.41     -341.01    326.75 o 
   0   8   9     1568.25     1432.18    407.71 o 
   2   8   9     2424.71     2486.65    407.54 o 
   4   8   9      297.91      -63.77    368.73 o 
   6   8   9      280.11     -153.55    480.93 o 
   8   8   9     3677.33     2118.99    556.63 o 
  10   8   9      732.57      888.98    763.21 o 
  12   8   9     1361.99      480.51    504.45 o 
  14   8   9     3854.51     3408.47    701.35 o 
  16   8   9        0.46      357.06    823.20 o 
  18   8   9      856.17     1166.97    806.65 o 
  20   8   9        4.98     -375.65   1261.24 o 
 -27   9   9       89.54    -1245.02    830.01 o 
 -25   9   9       69.72      -28.70    620.69 o 
 -23   9   9        1.95     -239.17    598.45 o 
 -21   9   9      134.76     -149.54    546.31 o 
 -19   9   9      154.33     -452.93    550.59 o 
 -17   9   9       37.81     -252.66    514.14 o 
 -15   9   9     1741.11     2155.30    558.45 o 
 -13   9   9    13915.64    15622.62   1088.51 o 
 -11   9   9    18956.79    21428.82   1196.33 o 
  -9   9   9     3104.64     4479.51    636.90 o 
  -7   9   9     1421.81     1210.72    350.41 o 
  -5   9   9     1010.41      764.30    501.05 o 
  -3   9   9      160.01     -440.44    423.65 o 
  -1   9   9       16.79      403.27    388.48 o 
   1   9   9     1688.60     1368.73    435.57 o 
   3   9   9      976.36      671.41    486.07 o 
   5   9   9     1486.32     1768.87    517.74 o 
   7   9   9     2482.48     2496.91    575.72 o 
   9   9   9        8.72     -238.05    506.75 o 
  11   9   9      354.09      689.26    581.32 o 
  13   9   9      187.70     1014.42    685.02 o 
  15   9   9       74.39       55.13    821.08 o 
  17   9   9       14.30      200.50    828.29 o 
  19   9   9       77.43     -378.37    802.65 o 
  21   9   9       30.28      153.58    792.35 o 
 -26  10   9      621.13      544.65    771.83 o 
 -24  10   9     2448.71     2259.51    763.34 o 
 -22  10   9       14.49        2.02    649.57 o 
 -20  10   9     1532.95     1558.84    854.92 o 
 -18  10   9      749.67     1372.18    702.75 o 
 -16  10   9     2492.45     1591.44    610.16 o 
 -14  10   9      342.79      438.81    549.81 o 
 -12  10   9      248.82       49.89    544.09 o 
 -10  10   9        9.13      314.89    457.39 o 
  -8  10   9      827.29      441.40    427.87 o 
  -6  10   9      197.02     3509.51   2332.16 o 
  -4  10   9     9906.11     9002.77    813.55 o 
  -2  10   9    11070.30    12125.68    767.90 o 
   0  10   9      808.58      395.51    365.92 o 
   2  10   9       40.38      445.74    471.87 o 
   4  10   9     7678.40     7491.90    841.72 o 
   6  10   9     4099.93     3483.40    654.21 o 
   8  10   9     4217.53     4017.39    715.37 o 
  10  10   9     2487.62     3132.70    738.43 o 
  12  10   9       22.46     -391.26    487.69 o 
  14  10   9     1013.60      792.17    618.61 o 
  16  10   9      412.61      223.75    723.58 o 
  18  10   9     1687.05     3054.91   1702.67 o 
  20  10   9      172.77     -146.38    782.99 o 
 -25  11   9       42.09     -534.07    763.08 o 
 -23  11   9     1909.76     1768.56    675.83 o 
 -21  11   9      540.93      542.05    633.46 o 
 -19  11   9      507.76      250.93    661.93 o 
 -17  11   9     1302.26     1447.10    618.36 o 
 -15  11   9      167.51      759.49    859.03 o 
 -13  11   9     1047.57     1363.64    653.61 o 
 -11  11   9        0.50      125.41    454.05 o 
  -9  11   9     1409.42     1271.45    761.34 o 
  -7  11   9        3.06     -481.64    495.24 o 
  -5  11   9     1075.40      816.51    451.30 o 
  -3  11   9      349.18      522.60    435.52 o 
  -1  11   9     7886.23     8310.67    677.91 o 
   1  11   9      784.57      534.26    412.26 o 
   3  11   9     6711.71     7717.68    829.82 o 
   5  11   9      153.40     -130.76    443.49 o 
   7  11   9     5109.85     5304.69    871.30 o 
   9  11   9     3009.85     3756.51    830.89 o 
  11  11   9      742.92      893.08    673.18 o 
  13  11   9       11.97      230.14    549.83 o 
  15  11   9      385.34     -182.34    624.36 o 
  17  11   9      136.27     -129.30    825.98 o 
  19  11   9      152.25     -175.83    727.06 o 
 -24  12   9        8.66     -422.91    762.11 o 
 -22  12   9       21.60     -403.08    619.17 o 
 -20  12   9      724.91      714.78    647.84 o 
 -18  12   9      133.18      362.09    584.14 o 
 -16  12   9      763.70     1175.74    648.51 o 
 -14  12   9     2912.29     2890.04    688.58 o 
 -12  12   9     3332.14     2522.48    992.16 o 
 -10  12   9     1209.82     1347.84    796.86 o 
  -8  12   9      121.07     1491.94   1513.49 o 
  -6  12   9     4565.39     4097.10    875.40 o 
  -4  12   9      134.57      266.67    631.75 o 
  -2  12   9     1278.53      666.03    433.05 o 
   0  12   9       10.39      271.39    482.42 o 
   2  12   9      210.07      134.79    516.97 o 
   4  12   9      464.64      936.21    552.99 o 
   6  12   9       49.45      451.03    541.06 o 
   8  12   9        0.62      114.65    539.22 o 
  10  12   9      155.95        2.81    691.31 o 
  12  12   9      767.82       26.74    696.14 o 
  14  12   9       87.20      252.75    753.23 o 
  16  12   9      139.10      379.19    598.82 o 
  18  12   9       51.59      249.28    763.16 o 
 -23  13   9       66.32     -122.92    655.18 o 
 -21  13   9      533.41      242.66    606.49 o 
 -19  13   9      136.68      -77.48    656.12 o 
 -17  13   9      148.38      125.90    602.56 o 
 -15  13   9      891.89     1140.14    874.98 o 
 -13  13   9     1052.33     1410.55    857.45 o 
 -11  13   9      100.96      328.01    758.10 o 
  -9  13   9      596.84      478.89    696.57 o 
  -7  13   9     6714.58    11201.91   4516.81 o 
  -5  13   9     6168.38     7539.02    873.52 o 
  -3  13   9      315.62      553.33    505.35 o 
  -1  13   9      297.13      454.93    440.11 o 
   1  13   9     1395.14     1851.54    571.75 o 
   3  13   9      110.21      256.58    502.08 o 
   5  13   9     3212.39     2999.34    710.06 o 
   7  13   9     2483.08     4374.70    833.45 o 
   9  13   9       38.22     -190.33    546.31 o 
  11  13   9      790.42     1935.45    769.89 o 
  13  13   9     1488.90     1112.29    673.48 o 
  15  13   9     1373.62      413.72    658.54 o 
 -22  14   9      138.70     -111.90    784.00 o 
 -20  14   9      363.86      444.62    646.08 o 
 -18  14   9      730.49     1497.43    883.33 o 
 -16  14   9     3363.79     4145.44   1176.06 o 
 -14  14   9     1011.53      920.82    749.45 o 
 -12  14   9     2731.49     2651.43    956.15 o 
 -10  14   9     1674.82     2357.13    889.71 o 
  -8  14   9      127.51     -272.20    620.95 o 
  -6  14   9      746.44     1638.30    583.36 o 
  -4  14   9     3178.09     4143.59    748.21 o 
  -2  14   9       45.82       38.21    537.50 o 
   0  14   9      422.02      748.58    579.32 o 
   2  14   9      419.29      641.58    530.27 o 
   4  14   9     1551.12     1592.58    754.40 o 
   6  14   9     1879.37     2301.02    951.92 o 
   8  14   9       34.91      345.21    611.95 o 
  10  14   9      759.90      955.67    650.02 o 
  12  14   9      463.29      455.93    581.75 o 
  14  14   9       29.20      111.42    537.70 o 
 -21  15   9       10.55      173.42   1056.29 o 
 -19  15   9       90.01      941.79   1019.99 o 
 -17  15   9      207.73      -25.07    925.07 o 
 -15  15   9       66.80     -497.69    757.54 o 
 -13  15   9        2.58     -693.02    788.27 o 
 -11  15   9       95.65     -485.16    682.38 o 
  -9  15   9      398.53      149.10    850.14 o 
  -7  15   9       39.53      484.12    677.39 o 
  -5  15   9       68.44      514.55    609.51 o 
  -3  15   9       28.66      307.79    661.13 o 
  -1  15   9      149.38      571.47    715.87 o 
   1  15   9       59.63      378.37    914.40 o 
   3  15   9      832.86     1030.84    624.54 o 
   5  15   9      157.45      -15.15    486.42 o 
   7  15   9      164.09      549.28    588.96 o 
   9  15   9      261.63      -15.54    627.96 o 
  11  15   9        2.88       -3.56    614.83 o 
  13  15   9      114.75       25.39    622.85 o 
 -18  16   9       38.19     -218.01    765.18 o 
 -16  16   9      184.42     -531.36    714.53 o 
 -14  16   9        9.77      116.80    772.60 o 
 -12  16   9      990.76     1279.03    855.90 o 
 -10  16   9      144.11     1553.80   1421.57 o 
  -8  16   9     2769.98     2296.90    811.23 o 
  -6  16   9      462.78      879.10    661.77 o 
  -4  16   9     1562.86     1752.78    734.39 o 
  -2  16   9     1841.19     2130.77    861.84 o 
   0  16   9        1.02     -284.65    601.37 o 
   2  16   9      607.86      611.94    715.40 o 
   4  16   9        2.52      -94.30    569.04 o 
   6  16   9      146.94      288.29    604.62 o 
   8  16   9      175.98      568.12    625.26 o 
  10  16   9      277.57       81.73    596.52 o 
 -15  17   9      500.52      627.99    855.90 o 
 -13  17   9     1244.67     1077.71   1001.10 o 
 -11  17   9       39.42      217.98    657.04 o 
  -9  17   9       35.87     -498.66    546.34 o 
  -7  17   9      344.58      277.73    547.33 o 
  -5  17   9      734.84      609.69    561.45 o 
  -3  17   9      107.08      658.04    541.70 o 
  -1  17   9     1094.49      570.43    756.27 o 
   1  17   9       75.82      417.42    711.12 o 
   3  17   9        9.23      185.24    687.70 o 
   5  17   9      310.53     1512.21    943.16 o 
   7  17   9     1239.71     1994.07    725.67 o 
   9  17   9      106.13      695.29    629.85 o 
 -12  18   9      116.72      401.22    658.95 o 
 -10  18   9       50.57     -266.64    950.96 o 
  -8  18   9      333.86      774.85   1130.20 o 
  -6  18   9      196.13       95.97    614.28 o 
  -4  18   9       31.23     -576.64    563.29 o 
  -2  18   9       15.60      430.02    645.42 o 
   0  18   9       15.05      791.08    805.58 o 
   2  18   9      208.71     1099.08    999.66 o 
   4  18   9       17.98     1309.90   1198.18 o 
   6  18   9       44.68      819.81   1623.85 o 
  -7  19   9      108.74     1638.67   1471.30 o 
  -5  19   9      379.58      106.26    574.79 o 
  -3  19   9       23.41      110.36   1024.76 o 
  -1  19   9      479.01     1101.83    787.89 o 
 -30   0  10        3.57      232.79    618.63 o 
 -28   0  10      734.42     1217.01    798.94 o 
 -26   0  10    13618.33    15197.66   1553.66 o 
 -24   0  10     6183.93     6686.87   1137.88 o 
 -22   0  10       25.76      243.04    590.69 o 
 -20   0  10     6308.26     5384.79    952.94 o 
 -18   0  10      160.59       29.50    430.58 o 
 -16   0  10    12589.85    12048.87    937.26 o 
 -14   0  10      111.78      210.45    478.97 o 
 -12   0  10     1354.86     1277.00   1072.05 o 
 -10   0  10     8453.31     8434.54   1529.25 o 
  -8   0  10     9421.26     8276.88   1261.24 o 
  -6   0  10    19864.26    16112.33   1529.25 o 
  -4   0  10    23308.70    23301.39   1828.80 o 
  -2   0  10      872.24     2128.34    851.34 o 
   0   0  10    24761.61    31483.68   1986.45 o 
   2   0  10      245.89      -82.83    370.34 o 
   4   0  10    19340.62    20246.54   1086.36 o 
   6   0  10     3390.79     3176.60    583.32 o 
   8   0  10    13999.58    13482.75   1140.16 o 
  10   0  10     7305.64     7205.26    891.70 o 
  12   0  10      509.83      391.78    742.92 o 
  14   0  10      144.20      843.45    680.02 o 
  16   0  10     5235.80     5092.25   1466.19 o 
  18   0  10     1777.97     3673.36   1623.85 o 
  20   0  10      671.93      204.95    977.46 o 
  22   0  10      782.50     -425.67   1135.12 o 
 -31   1  10       12.74     -391.13    429.84 o 
 -29   1  10      257.51      420.40    558.16 o 
 -27   1  10     3053.31     3343.05    628.21 o 
 -25   1  10      185.20      466.94    436.48 o 
 -23   1  10        9.08       64.37    423.62 o 
 -21   1  10      124.10       51.80    323.45 o 
 -19   1  10      548.32      388.27    324.39 o 
 -17   1  10     7591.10     7376.94    603.63 o 
 -15   1  10    24637.55    24383.82    965.32 o 
 -13   1  10      114.76       91.25    385.57 o 
 -11   1  10     8300.49     8684.80   1308.54 o 
  -9   1  10     6865.57     7763.12    933.24 o 
  -7   1  10      266.35      102.48    479.36 o 
  -5   1  10      845.98      273.36    606.87 o 
  -3   1  10     1017.41      730.53    442.17 o 
  -1   1  10     1185.02     1043.15    551.79 o 
   1   1  10      255.78      292.02    363.54 o 
   3   1  10     2098.79     2071.71    361.37 o 
   5   1  10    15268.86    15986.24    647.02 o 
   7   1  10     7492.89     7174.70    572.53 o 
   9   1  10       96.97     -107.19    383.11 o 
  11   1  10     1652.60     2023.52    534.70 o 
  13   1  10      615.88      402.43    494.47 o 
  15   1  10        5.41     -219.27    514.98 o 
  17   1  10      251.36      226.53    612.81 o 
  19   1  10      383.37      517.74    818.18 o 
  21   1  10       58.49     -289.69    696.89 o 
  23   1  10       81.06     -189.19    613.13 o 
 -30   2  10      231.56       67.08    541.65 o 
 -28   2  10        7.41     -245.33    447.51 o 
 -26   2  10      332.05      864.02    413.45 o 
 -24   2  10      930.04     1586.61    578.02 o 
 -22   2  10       62.84       16.28    381.77 o 
 -20   2  10      622.70     1630.89   1082.05 o 
 -18   2  10     1017.78      974.16    403.54 o 
 -16   2  10      842.80      935.07    416.36 o 
 -14   2  10     3731.84     3605.83    548.47 o 
 -12   2  10     8331.62     9316.34   1053.58 o 
 -10   2  10       85.37      -37.05    305.82 o 
  -8   2  10     8354.48     8201.64    548.88 o 
  -6   2  10    16399.71    14844.90    801.16 o 
  -4   2  10       92.62      279.52    405.04 o 
  -2   2  10      374.67      179.77    393.12 o 
   0   2  10     3198.85     3046.35    569.39 o 
   2   2  10    10249.54    10685.25    551.77 o 
   4   2  10     7002.48     7395.42    473.29 o 
   6   2  10      216.70       35.58    303.87 o 
   8   2  10    11546.17    11149.53    681.49 o 
  10   2  10     1096.60      801.79    578.84 o 
  12   2  10     1745.97     5568.85   3216.16 o 
  14   2  10      863.21      975.87    531.33 o 
  16   2  10      224.05       69.55    542.12 o 
  18   2  10      350.77      428.73    530.15 o 
  20   2  10      366.28       25.91    640.35 o 
  22   2  10        8.82      144.71    726.90 o 
 -29   3  10      361.18      500.15    595.90 o 
 -27   3  10     1473.86     1661.62    542.14 o 
 -25   3  10       21.79      594.97    424.54 o 
 -23   3  10     2449.73     1646.82    462.33 o 
 -21   3  10        0.58      269.54    463.17 o 
 -19   3  10      682.71      222.06    525.62 o 
 -17   3  10        3.08      108.03    452.65 o 
 -15   3  10    23382.49    24877.36   1306.67 o 
 -13   3  10    25461.43    25707.53   1062.68 o 
 -11   3  10      203.06      -92.52    380.34 o 
  -9   3  10      109.27      409.76    312.50 o 
  -7   3  10    15517.79    14608.75    708.21 o 
  -5   3  10      158.16     -149.38    317.13 o 
  -3   3  10    23208.50    22962.87    851.18 o 
  -1   3  10    37515.84    38390.73   1075.02 o 
   1   3  10       75.93      218.31    266.49 o 
   3   3  10     9094.92     8755.71    438.68 o 
   5   3  10    11060.93    11095.08    637.84 o 
   7   3  10    14268.38    15691.34   1242.23 o 
   9   3  10     1654.17     2283.58    553.30 o 
  11   3  10      680.83      459.83    597.05 o 
  13   3  10      593.77     1132.25    726.68 o 
  15   3  10      305.68      746.54    697.05 o 
  17   3  10      803.46      200.64    635.80 o 
  19   3  10     5891.87     5641.10   1214.25 o 
  21   3  10      193.94      384.79    688.72 o 
 -30   4  10        6.13       65.36    675.85 o 
 -28   4  10        1.76      150.08    452.50 o 
 -26   4  10      355.22    35522.16  16867.75 o 
 -24   4  10      573.05      628.63    445.61 o 
 -22   4  10     1043.66     1285.45    715.30 o 
 -20   4  10     7119.16     8629.21    956.44 o 
 -18   4  10     4227.50     4991.05    728.29 o 
 -16   4  10       14.95       21.03    494.93 o 
 -14   4  10    12173.33    13105.12   1004.91 o 
 -12   4  10    15060.95    14668.47   1528.81 o 
 -10   4  10     7199.55    10017.50   1536.20 o 
  -8   4  10     3298.31     3012.27    437.90 o 
  -6   4  10     9055.56     7745.03    578.99 o 
  -4   4  10      854.54     1295.47    354.99 o 
  -2   4  10     1664.21     1799.93    397.08 o 
   0   4  10     2332.82     2125.25    341.72 o 
   2   4  10        1.31       50.37    245.90 o 
   4   4  10    13543.29    12771.50    810.10 o 
   6   4  10      919.74      235.06    443.74 o 
   8   4  10     1787.36     2384.42    941.04 o 
  10   4  10    10089.90     8711.81    789.72 o 
  12   4  10      178.21     -268.01    557.39 o 
  14   4  10      649.36      699.05    772.67 o 
  16   4  10      324.05      280.91    794.21 o 
  18   4  10     1203.98     2086.21    732.83 o 
  20   4  10        0.50      497.96    601.10 o 
  22   4  10      102.25       90.95    702.42 o 
 -29   5  10      233.74      126.58    406.54 o 
 -27   5  10       13.37      121.16    458.88 o 
 -25   5  10      916.78      609.98    513.78 o 
 -23   5  10     1415.84     2087.23    726.47 o 
 -21   5  10      373.86      -42.65    481.43 o 
 -19   5  10     5011.11     4350.14    728.06 o 
 -17   5  10     8538.32     8283.79    903.32 o 
 -15   5  10     2011.06     1321.73    515.11 o 
 -13   5  10     1088.88      729.82    460.63 o 
 -11   5  10     5990.87     5723.51    706.18 o 
  -9   5  10      776.59      609.69    455.55 o 
  -7   5  10     2455.09     1397.06    563.40 o 
  -5   5  10     3797.91     4143.48    517.39 o 
  -3   5  10     2369.82     2556.69    487.77 o 
  -1   5  10        9.62     -337.67    387.27 o 
   1   5  10     6918.65     7752.27    678.11 o 
   3   5  10     2974.87     2885.31    428.54 o 
   5   5  10      517.65      804.37    444.10 o 
   7   5  10        2.80      447.06    487.18 o 
   9   5  10     4975.40     4279.74    672.92 o 
  11   5  10      770.38      434.98    723.43 o 
  13   5  10       97.61      381.15    659.86 o 
  15   5  10     3381.89     3565.74   1014.02 o 
  17   5  10       51.46     -679.54    863.48 o 
  19   5  10      232.45     1019.06    681.23 o 
  21   5  10       41.96     -321.36    643.67 o 
 -28   6  10      492.81     1060.35    568.30 o 
 -26   6  10      499.87      183.01    749.05 o 
 -24   6  10      562.39     1999.84    801.77 o 
 -22   6  10      169.96     -211.41    528.58 o 
 -20   6  10     1367.31     1448.81    639.36 o 
 -18   6  10     6031.85     6516.97    815.73 o 
 -16   6  10      880.67      930.08    531.37 o 
 -14   6  10    12828.15    13670.51   1111.51 o 
 -12   6  10    36151.93    37087.81   1481.40 o 
 -10   6  10      471.19       80.34    417.37 o 
  -8   6  10    10076.07    10562.00    623.94 o 
  -6   6  10     3128.00     3299.70    521.72 o 
  -4   6  10    14711.71    12667.29   1109.28 o 
  -2   6  10        0.70      108.27    340.14 o 
   0   6  10     4686.49     4423.64    491.84 o 
   2   6  10       56.15      -40.15    348.87 o 
   4   6  10     4763.49     4869.04    642.10 o 
   6   6  10       12.36      -62.96    454.38 o 
   8   6  10     8139.26     8724.95    860.52 o 
  10   6  10      870.74     1073.26    587.41 o 
  12   6  10      696.16      787.30    805.58 o 
  14   6  10     1541.14      935.66    729.45 o 
  16   6  10      620.75      779.99    773.28 o 
  18   6  10     1479.57     1295.89    931.03 o 
  20   6  10       74.23      404.65    780.48 o 
 -29   7  10      971.79     1798.15    888.66 o 
 -27   7  10     1043.56     1164.63    772.67 o 
 -25   7  10        3.42     -255.43    559.28 o 
 -23   7  10     1091.74      825.35    618.82 o 
 -21   7  10      881.50     1206.60    616.41 o 
 -19   7  10      160.42      170.27    601.86 o 
 -17   7  10     2855.42     2317.53    824.04 o 
 -15   7  10     9597.06    10687.41   1005.65 o 
 -13   7  10     1736.65     4118.71   1026.53 o 
 -11   7  10     3352.11     3096.25    638.03 o 
  -9   7  10     5162.19     4798.51    643.02 o 
  -7   7  10     6943.09     8718.31    760.03 o 
  -5   7  10      967.32     1396.98    446.79 o 
  -3   7  10    10422.86    11195.70    804.89 o 
  -1   7  10     6588.48     6805.79    599.13 o 
   1   7  10      950.61      490.00    338.13 o 
   3   7  10        9.38     -585.98    390.65 o 
   5   7  10      119.19      150.75    443.74 o 
   7   7  10     4596.84     4830.98    755.97 o 
   9   7  10     4029.78     3855.10    682.70 o 
  11   7  10      450.52      582.57    784.41 o 
  13   7  10      492.28     1202.77    821.86 o 
  15   7  10      298.63     -368.17    654.84 o 
  17   7  10      223.13      218.77    844.58 o 
  19   7  10     1990.61     2128.98   1085.85 o 
  21   7  10      818.23      932.81    860.15 o 
 -28   8  10       87.98      130.31    817.95 o 
 -26   8  10       31.33      -12.49    646.10 o 
 -24   8  10        7.99      450.11    618.82 o 
 -22   8  10     4883.51     8261.71   1357.85 o 
 -20   8  10     2805.13     3297.83    741.17 o 
 -18   8  10     3278.56     2255.25    631.32 o 
 -16   8  10       11.63      549.10    566.16 o 
 -14   8  10     2765.25     2608.91    675.57 o 
 -12   8  10      147.21       44.65    406.90 o 
 -10   8  10     2918.53     2619.03    586.90 o 
  -8   8  10     1668.95     1459.00    465.00 o 
  -6   8  10       26.71     -137.59    291.94 o 
  -4   8  10      591.38      785.45    436.83 o 
  -2   8  10     3658.92     3465.75    482.78 o 
   0   8  10    17503.32    19851.24   1058.13 o 
   2   8  10     5545.73     5791.16    714.70 o 
   4   8  10     2515.81     2585.33    563.72 o 
   6   8  10     1714.65     1637.19    549.41 o 
   8   8  10       17.92      134.03    440.81 o 
  10   8  10      462.47     1066.88    603.21 o 
  12   8  10     2347.54     2655.95    637.73 o 
  14   8  10      309.58      636.09    814.77 o 
  16   8  10      434.55      617.19    752.42 o 
  18   8  10      164.39    -1169.52    779.68 o 
  20   8  10      353.27      691.36    749.24 o 
 -27   9  10      102.87     -160.53    944.43 o 
 -25   9  10       77.05     -107.71    548.48 o 
 -23   9  10     1148.58      374.95    609.69 o 
 -21   9  10     1604.77     1099.07    684.38 o 
 -19   9  10     2560.94     2892.28    690.49 o 
 -17   9  10     1237.28     1538.84    623.91 o 
 -15   9  10    11512.88    13429.86   1092.12 o 
 -13   9  10      296.22      252.30    584.66 o 
 -11   9  10    12385.15    12893.64    984.75 o 
  -9   9  10     9825.48     9838.27   1118.36 o 
  -7   9  10     1057.98     1175.82    670.21 o 
  -5   9  10      567.06     1136.41    450.41 o 
  -3   9  10        4.69      208.73    396.33 o 
  -1   9  10       82.11     -189.99    359.07 o 
   1   9  10     3461.37     3503.25    517.29 o 
   3   9  10     1819.42     1278.73    560.70 o 
   5   9  10     3183.59     2812.53    667.45 o 
   7   9  10     2704.47     3896.62    847.84 o 
   9   9  10      715.91      695.83    550.46 o 
  11   9  10     7456.72     7551.32    920.05 o 
  13   9  10       11.76     -182.65    516.27 o 
  15   9  10     2509.88     2590.74   1012.80 o 
  17   9  10       69.42      366.11    844.80 o 
  19   9  10      385.16     -259.61    747.48 o 
 -26  10  10     1856.78     1628.64    824.72 o 
 -24  10  10      608.23      597.99    629.39 o 
 -22  10  10      654.46     1603.92    714.42 o 
 -20  10  10     1695.82     1699.51    659.50 o 
 -18  10  10      640.82      572.71    533.70 o 
 -16  10  10      398.71      507.38    524.78 o 
 -14  10  10      205.61     1543.40   1486.00 o 
 -12  10  10        9.15      -39.21    505.54 o 
 -10  10  10      266.45      456.92    623.09 o 
  -8  10  10     4819.48     4287.65    847.02 o 
  -6  10  10     9140.67     8980.49    942.48 o 
  -4  10  10     8014.60     9158.41    816.39 o 
  -2  10  10       11.17     -245.38    340.62 o 
   0  10  10     8865.82     9363.14    727.41 o 
   2  10  10     4133.26     3816.34    851.34 o 
   4  10  10      386.33      177.98    470.06 o 
   6  10  10     1280.24     1852.00    614.20 o 
   8  10  10      176.23      343.12    477.34 o 
  10  10  10      784.15      739.27    576.55 o 
  12  10  10      157.29      -38.41    578.44 o 
  14  10  10       94.82       33.63    913.58 o 
  16  10  10      772.97     -236.48    712.09 o 
  18  10  10      149.71      -74.89    929.28 o 
 -25  11  10      414.76      854.87    745.91 o 
 -23  11  10     1573.76     2018.16    754.99 o 
 -21  11  10      177.72       99.23    574.24 o 
 -19  11  10     4769.52     6371.26    926.78 o 
 -17  11  10     1508.82      541.94    561.01 o 
 -15  11  10        3.95     -771.04    596.09 o 
 -13  11  10      296.99      534.09    595.01 o 
 -11  11  10     3865.15     4323.47    930.40 o 
  -9  11  10     1012.30      767.25    705.59 o 
  -7  11  10     1498.48     1191.11    645.42 o 
  -5  11  10     1231.21     1007.96    504.47 o 
  -3  11  10      348.50      358.81    458.15 o 
  -1  11  10      309.69      474.64    485.55 o 
   1  11  10     5078.80     5402.03    781.41 o 
   3  11  10     7473.71     7558.90    833.10 o 
   5  11  10     2101.98     1131.50    546.13 o 
   7  11  10        0.79      -14.20    458.43 o 
   9  11  10      962.26     1096.68    620.30 o 
  11  11  10      670.42      855.87    645.10 o 
  13  11  10      146.94     -557.11    889.37 o 
  15  11  10      367.75      174.21    769.92 o 
  17  11  10        0.62      262.92    889.71 o 
 -24  12  10       22.69       61.56    582.19 o 
 -22  12  10     1407.23     2318.90   1422.89 o 
 -20  12  10      645.89        1.19    613.84 o 
 -18  12  10      875.43      810.92    614.68 o 
 -16  12  10      405.29     -308.64    504.85 o 
 -14  12  10     2033.34     1694.79    855.90 o 
 -12  12  10     3718.35     5063.13   1125.94 o 
 -10  12  10     1862.79     2265.99    839.08 o 
  -8  12  10      908.02     1325.98    781.13 o 
  -6  12  10     1566.15     1073.66    655.18 o 
  -4  12  10       56.00     -119.39    417.29 o 
  -2  12  10     1107.20     1418.75    504.34 o 
   0  12  10     2302.75     2023.81    636.03 o 
   2  12  10       93.22      435.13    629.21 o 
   4  12  10     1640.87     1752.93    586.56 o 
   6  12  10      213.88      807.04    944.56 o 
   8  12  10     4213.93     2719.42    722.59 o 
  10  12  10        7.57      445.76    600.37 o 
  12  12  10      255.56      582.96    753.11 o 
  14  12  10     2117.74     3854.10    924.57 o 
  16  12  10       82.84     -847.81    825.46 o 
 -23  13  10       49.14     -312.80    570.44 o 
 -21  13  10       27.98     -694.15    616.81 o 
 -19  13  10      147.35      329.74    610.62 o 
 -17  13  10      269.52       15.77    936.42 o 
 -15  13  10      453.51     1184.16    857.43 o 
 -13  13  10       36.58     -457.77    612.83 o 
 -11  13  10     3194.33     1707.26    897.56 o 
  -9  13  10     1185.14     1277.43    802.58 o 
  -7  13  10      167.51     -168.52    572.09 o 
  -5  13  10      888.40      687.76    602.10 o 
  -3  13  10      483.51      567.46    426.12 o 
  -1  13  10        6.79      -85.44    506.21 o 
   1  13  10      163.46     -210.23    465.35 o 
   3  13  10      279.22      145.81    582.95 o 
   5  13  10      122.82      909.97    628.53 o 
   7  13  10     1219.31     1695.49    985.34 o 
   9  13  10      184.87     -340.53    604.70 o 
  11  13  10      258.58      -83.89    583.85 o 
  13  13  10       71.20     -378.91    606.09 o 
  15  13  10        1.83      433.50    776.11 o 
 -22  14  10      402.57      188.56    589.00 o 
 -20  14  10        2.06    -1055.21    802.63 o 
 -18  14  10      400.36      628.03    745.91 o 
 -16  14  10      947.83     -165.54    680.02 o 
 -14  14  10       53.33     -168.78    663.23 o 
 -12  14  10      756.17     -259.70    781.32 o 
 -10  14  10      298.62     -372.64    945.93 o 
  -8  14  10     3137.14     3406.28    912.57 o 
  -6  14  10     1090.20      445.59    557.24 o 
  -4  14  10      567.31      868.24    603.46 o 
  -2  14  10       66.60     -319.40    409.77 o 
   0  14  10      368.13      278.85    580.27 o 
   2  14  10       86.66      118.72    673.03 o 
   4  14  10     1189.81     1300.10    658.23 o 
   6  14  10       12.06      311.84    727.60 o 
   8  14  10       96.89       14.17    520.05 o 
  10  14  10      267.44      814.06    693.53 o 
  12  14  10      529.42      536.59    723.58 o 
  14  14  10     1209.12     1295.80    751.37 o 
 -19  15  10      714.99      776.73    780.02 o 
 -17  15  10      388.28      449.32    735.76 o 
 -15  15  10       15.11      233.16    820.94 o 
 -13  15  10       50.55     -467.14    709.03 o 
 -11  15  10     3267.55     3108.80   1010.96 o 
  -9  15  10     1410.08      861.55    763.39 o 
  -7  15  10      957.15      678.50    573.18 o 
  -5  15  10     1212.61     1271.89    575.23 o 
  -3  15  10      490.59      610.41    607.58 o 
  -1  15  10      119.89     -174.27    825.98 o 
   1  15  10     1211.23     1728.81    633.29 o 
   3  15  10     2704.84     3383.48    787.85 o 
   5  15  10      325.88      532.01    571.44 o 
   7  15  10       34.35      245.44    672.68 o 
   9  15  10      188.88      809.81    700.36 o 
  11  15  10      272.07      640.69    614.46 o 
 -18  16  10      120.84       75.65    688.74 o 
 -16  16  10       14.65      356.74    713.80 o 
 -14  16  10       63.85     -265.84    772.79 o 
 -12  16  10      586.98      435.36    797.95 o 
 -10  16  10       28.54      248.54    724.56 o 
  -8  16  10     1225.11     1395.92    789.80 o 
  -6  16  10     1025.52     1484.38    689.79 o 
  -4  16  10        6.03     -528.70    557.57 o 
  -2  16  10       34.48       21.02    830.53 o 
   0  16  10       15.54     -115.41    655.09 o 
   2  16  10      118.46      105.95    536.15 o 
   4  16  10       97.48      372.61    608.62 o 
   6  16  10        0.45     -276.31    660.20 o 
   8  16  10      161.62      169.90    565.93 o 
  10  16  10        4.60      -96.71    620.99 o 
 -15  17  10      513.27      791.96    781.13 o 
 -13  17  10        0.16      791.77    908.97 o 
 -11  17  10      568.24     1428.94    694.20 o 
  -9  17  10      473.82      652.50    676.77 o 
  -7  17  10      220.43     -232.16    525.89 o 
  -5  17  10      584.48     1068.54    738.46 o 
  -3  17  10       16.35      342.42    880.16 o 
  -1  17  10        0.07      417.03    805.58 o 
   1  17  10       60.56      498.61    780.48 o 
   3  17  10        6.85      -73.95    768.45 o 
   5  17  10      144.12      665.47    749.49 o 
   7  17  10      375.30    49978.00  51094.80 o 
 -10  18  10      289.49      149.53    581.41 o 
  -8  18  10      874.87      161.41    923.75 o 
  -6  18  10       28.61     -445.51    755.30 o 
  -4  18  10      100.29      360.00    671.07 o 
  -2  18  10      250.82      933.84    893.82 o 
   0  18  10      927.15     1306.53    901.55 o 
   2  18  10       33.91      -43.99    684.45 o 
 -29   1  11      342.65      639.13    543.62 o 
 -27   1  11     1032.13     1111.67    591.93 o 
 -25   1  11      247.64      953.16    498.91 o 
 -23   1  11     1005.32      670.28    441.19 o 
 -21   1  11       10.00     -296.29    328.63 o 
 -19   1  11     1221.89     1013.15    360.23 o 
 -17   1  11     1297.96     1504.25    494.38 o 
 -15   1  11     1093.62     1369.86    460.87 o 
 -13   1  11     8775.25     9752.73   1403.19 o 
 -11   1  11     8226.81     7986.05    969.87 o 
  -9   1  11      449.04      143.42    525.05 o 
  -7   1  11     7202.99     6642.66    953.81 o 
  -5   1  11      176.54      -88.01    574.03 o 
  -3   1  11     3824.98     4164.20   1308.54 o 
  -1   1  11      154.51      -41.56    423.90 o 
   1   1  11    25229.98    25034.21    907.34 o 
   3   1  11     1743.82     1800.42    370.08 o 
   5   1  11     1387.92     2064.01    379.17 o 
   7   1  11     1468.10     2062.24    564.88 o 
   9   1  11     9869.92    12473.25    947.92 o 
  11   1  11     2767.75     2023.32    597.08 o 
  13   1  11     4190.20     3278.26    687.07 o 
  15   1  11     3899.83     4050.71   1025.30 o 
  17   1  11      142.85      -29.73    740.77 o 
  19   1  11      332.44      703.45    742.92 o 
  21   1  11      142.89     -376.43    813.57 o 
 -30   2  11      989.82      862.18    520.43 o 
 -28   2  11     1546.74     2172.54    595.01 o 
 -26   2  11      264.55      321.04    472.70 o 
 -24   2  11      580.14      835.75    434.72 o 
 -22   2  11     2477.20     2123.03    495.82 o 
 -20   2  11     1840.67     1882.71    442.37 o 
 -18   2  11     9856.20     9584.93   1005.79 o 
 -16   2  11     7544.19     7251.97    711.57 o 
 -14   2  11      975.51     1760.21    510.00 o 
 -12   2  11        8.92      -46.18    436.32 o 
 -10   2  11     9829.98    10443.51    874.00 o 
  -8   2  11     7657.11     7517.55    558.02 o 
  -6   2  11     1248.76      677.96    401.51 o 
  -4   2  11     4826.45     4633.95    603.31 o 
  -2   2  11     7843.53     9470.13    742.18 o 
   0   2  11     6712.67     6995.64    670.07 o 
   2   2  11    24052.33    24025.20    937.91 o 
   4   2  11    50632.72    51786.20   1188.37 o 
   6   2  11     1532.78     1561.74    414.27 o 
   8   2  11     1515.67     2137.95    874.98 o 
  10   2  11      281.22     -523.10    597.23 o 
  12   2  11     4178.30     4594.96    873.78 o 
  14   2  11       44.54     -449.78    553.36 o 
  16   2  11      141.58      150.94   1076.05 o 
  18   2  11       45.41      178.02    794.32 o 
  20   2  11      492.05     1040.95    805.58 o 
 -29   3  11        0.71       44.44    484.13 o 
 -27   3  11      967.88     1079.76    482.45 o 
 -25   3  11       22.12       18.46    461.94 o 
 -23   3  11      840.57      455.48    412.07 o 
 -21   3  11       19.43      132.60    492.90 o 
 -19   3  11       55.94      505.19    604.14 o 
 -17   3  11      752.94      534.82    521.72 o 
 -15   3  11    15434.67    13388.24    857.95 o 
 -13   3  11    11998.69    12523.60    813.93 o 
 -11   3  11      103.00     -280.68    395.31 o 
  -9   3  11     5923.49     6634.00    553.83 o 
  -7   3  11     4455.81     3739.27    444.36 o 
  -5   3  11     1976.93     1807.90    403.65 o 
  -3   3  11      148.98      173.92    331.60 o 
  -1   3  11      222.99      283.60    343.34 o 
   1   3  11      561.22      998.22    286.49 o 
   3   3  11    24552.82    25804.60    737.30 o 
   5   3  11    10892.57    11769.19    870.40 o 
   7   3  11       62.24      307.06    453.44 o 
   9   3  11       69.82      649.89    640.16 o 
  11   3  11      544.67      371.16    711.23 o 
  13   3  11      187.06      230.72    801.27 o 
  15   3  11      270.60      -58.76    636.98 o 
  17   3  11      453.99       10.15    584.38 o 
  19   3  11        0.02       68.12    566.78 o 
  21   3  11        3.75       81.48    629.78 o 
 -30   4  11     1160.03     1355.78    507.75 o 
 -28   4  11      180.63      702.96    583.99 o 
 -26   4  11      415.64     2814.81   1001.24 o 
 -24   4  11      247.06     -194.68    441.47 o 
 -22   4  11       18.06      473.52    543.26 o 
 -20   4  11      160.88     -317.22    520.57 o 
 -18   4  11      432.78     -151.80    486.72 o 
 -16   4  11     3263.00     2604.64    641.00 o 
 -14   4  11     5429.72     4838.39    738.61 o 
 -12   4  11     3178.56     2554.33    621.99 o 
 -10   4  11    17121.73    16436.14   1038.65 o 
  -8   4  11    10120.47    10300.28    652.88 o 
  -6   4  11    11950.96    14194.25    763.03 o 
  -4   4  11     9110.91     9059.10    603.22 o 
  -2   4  11      159.31      200.51    352.66 o 
   0   4  11    20596.83    20207.67    953.44 o 
   2   4  11      315.34      291.61    277.30 o 
   4   4  11      480.58      449.64    472.98 o 
   6   4  11     1022.59      983.43    505.55 o 
   8   4  11       32.91     -124.40    447.07 o 
  10   4  11      392.41      412.65    825.98 o 
  12   4  11     4601.81     3355.31    882.49 o 
  14   4  11        0.07     -201.04    629.19 o 
  16   4  11     4594.00     4578.30   1085.85 o 
  18   4  11      131.30      -74.56    669.33 o 
  20   4  11      455.82      289.15    609.47 o 
 -29   5  11       89.21      273.49    462.68 o 
 -27   5  11      623.92      345.36    493.11 o 
 -25   5  11        2.76     -350.45    656.59 o 
 -23   5  11      236.74     -465.31    527.92 o 
 -21   5  11     3391.29     4611.90    866.72 o 
 -19   5  11      548.60      440.18    586.13 o 
 -17   5  11     3517.97     6722.79   2026.78 o 
 -15   5  11     1587.76     1133.57    545.04 o 
 -13   5  11     1298.24     1350.15    528.62 o 
 -11   5  11    30301.55    28954.64   2309.16 o 
  -9   5  11     2462.69     2312.35    797.02 o 
  -7   5  11     2740.11     2570.03    498.74 o 
  -5   5  11      255.95      432.42    471.64 o 
  -3   5  11        1.22      139.08    368.72 o 
  -1   5  11     8104.16     8401.67    716.12 o 
   1   5  11    31979.65    33838.92   1679.36 o 
   3   5  11     2161.98     2491.72    559.44 o 
   5   5  11     6897.31     6357.17    764.62 o 
   7   5  11     1976.44     1835.44    567.10 o 
   9   5  11       80.44       51.30    469.78 o 
  11   5  11     5630.64    11887.72   1970.69 o 
  13   5  11      251.30      879.59    840.94 o 
  15   5  11      633.04      295.21    826.03 o 
  17   5  11       38.95      327.87    712.42 o 
  19   5  11       19.28       98.44    744.35 o 
 -28   6  11       28.33      441.68    481.03 o 
 -26   6  11       77.80      387.78    547.59 o 
 -24   6  11        0.55      -26.30    573.29 o 
 -22   6  11      204.08      -63.54    598.85 o 
 -20   6  11     5539.32     7383.54    978.82 o 
 -18   6  11     1073.66     1346.37    616.16 o 
 -16   6  11       30.59     -722.43    500.52 o 
 -14   6  11     4785.81     5065.70    733.05 o 
 -12   6  11    21014.47    16911.72   1016.94 o 
 -10   6  11    11423.79    11474.31    883.22 o 
  -8   6  11     9706.28     8833.17   1048.40 o 
  -6   6  11      111.06        7.39    342.30 o 
  -4   6  11      158.71      -23.66    407.56 o 
  -2   6  11     1175.39     1111.02    450.58 o 
   0   6  11      414.97      647.54    362.68 o 
   2   6  11     1575.97     2237.95    921.38 o 
   4   6  11       90.20      -15.01    479.75 o 
   6   6  11     8209.81     8516.34    841.35 o 
   8   6  11    12928.00    12598.34    997.96 o 
  10   6  11      272.96      858.15    557.34 o 
  12   6  11      302.10      558.86    783.10 o 
  14   6  11       26.43      -53.34   1032.64 o 
  16   6  11       10.12      595.65    901.55 o 
  18   6  11        2.11      481.72    886.38 o 
  20   6  11        6.52      279.35    584.13 o 
 -27   7  11     1318.58      976.78    745.33 o 
 -25   7  11      154.60      -89.96    662.68 o 
 -23   7  11     3182.01     4159.57    879.60 o 
 -21   7  11       54.43     -215.41    496.52 o 
 -19   7  11       50.01     -506.64    514.29 o 
 -17   7  11     2473.50     1944.63    722.43 o 
 -15   7  11     1172.19     1624.37    594.15 o 
 -13   7  11       40.10     -473.89    465.41 o 
 -11   7  11     4320.27     6214.93    741.84 o 
  -9   7  11     7049.92     6784.59    701.82 o 
  -7   7  11     6734.22     7773.36   1021.07 o 
  -5   7  11      153.73      201.98    375.11 o 
  -3   7  11     9393.90    10390.49    826.21 o 
  -1   7  11     5563.53     5956.30    613.32 o 
   1   7  11     1039.34     1015.27    415.50 o 
   3   7  11        1.37     -263.69    417.92 o 
   5   7  11     5463.58     4663.88    753.70 o 
   7   7  11     3829.48     4103.71    763.65 o 
   9   7  11      151.46      119.15    539.33 o 
  11   7  11       31.86     -483.75    632.79 o 
  13   7  11     2325.49     2353.84    863.48 o 
  15   7  11      752.27      969.88    863.67 o 
  17   7  11      549.50      669.65    909.04 o 
  19   7  11     1278.14     1518.19    980.33 o 
 -28   8  11        1.98       91.12    793.26 o 
 -26   8  11        2.31     -575.01    550.14 o 
 -24   8  11      521.96      933.65    723.75 o 
 -22   8  11     2299.67     2444.60    753.20 o 
 -20   8  11      136.86      445.11    576.49 o 
 -18   8  11     7446.06     6672.60    896.60 o 
 -16   8  11      529.85     1081.35    690.87 o 
 -14   8  11     9353.74     9094.11    910.25 o 
 -12   8  11     5679.55     5601.92    787.95 o 
 -10   8  11     6716.58     6773.84    760.47 o 
  -8   8  11     2987.57     2398.93    564.12 o 
  -6   8  11       70.10      327.77    409.19 o 
  -4   8  11       88.70      191.59    561.68 o 
  -2   8  11     1964.23     1709.01    474.96 o 
   0   8  11      347.79      493.38    386.31 o 
   2   8  11     4541.92     4762.75    683.67 o 
   4   8  11     3607.40     5260.44    729.30 o 
   6   8  11       20.25      100.03    466.04 o 
   8   8  11      985.35     1235.17    578.66 o 
  10   8  11      146.70     -189.22    413.64 o 
  12   8  11     1121.04     1393.01    863.30 o 
  14   8  11       13.30     -265.89    749.53 o 
  16   8  11      558.26      988.63    926.71 o 
  18   8  11       18.51     -555.33    806.65 o 
 -27   9  11       47.49      349.98    627.66 o 
 -25   9  11       15.77      182.87    758.84 o 
 -23   9  11       87.93     -582.30    561.17 o 
 -21   9  11      308.29      169.41    674.92 o 
 -19   9  11     1890.17     2032.03    810.90 o 
 -17   9  11     1075.40     2170.77    617.35 o 
 -15   9  11      168.35      776.65    582.78 o 
 -13   9  11        3.64     -338.67    483.82 o 
 -11   9  11       10.77     -160.45    488.79 o 
  -9   9  11     2986.44     3141.32    806.78 o 
  -7   9  11     2913.86     2275.62    870.36 o 
  -5   9  11     2256.74     1867.85    503.32 o 
  -3   9  11      905.36     1028.35    392.77 o 
  -1   9  11     5999.10     5717.17    617.75 o 
   1   9  11     5253.31     4501.70    670.61 o 
   3   9  11     3133.40     2811.45    626.82 o 
   5   9  11     1344.25      946.09    717.22 o 
   7   9  11       33.47      140.58    475.61 o 
   9   9  11      702.02      209.00    484.48 o 
  11   9  11      498.24      586.26    592.01 o 
  13   9  11       11.05     -482.65    628.13 o 
  15   9  11       29.57     -525.27    945.80 o 
  17   9  11      128.13      731.85    839.35 o 
 -26  10  11     1058.18     1981.30   1091.81 o 
 -24  10  11       84.86     -118.96    667.19 o 
 -22  10  11      922.77     1320.40    813.18 o 
 -20  10  11      724.77      963.57    723.84 o 
 -18  10  11     6251.69     6009.98   1225.48 o 
 -16  10  11      349.12      856.61    598.54 o 
 -14  10  11    10207.72    10834.35   1043.37 o 
 -12  10  11    14352.06    13710.40   1364.76 o 
 -10  10  11       39.02      266.58    611.92 o 
  -8  10  11        0.08      879.71   1395.25 o 
  -6  10  11      308.73      -94.17    612.63 o 
  -4  10  11     2561.09     2646.95    592.55 o 
  -2  10  11      646.71      434.87    470.94 o 
   0  10  11      169.49      -52.74    446.26 o 
   2  10  11     4930.80     5369.46    786.33 o 
   4  10  11     1155.81     1066.56    515.22 o 
   6  10  11     1754.02     1650.63    574.31 o 
   8  10  11     7728.50     8753.19    978.69 o 
  10  10  11     1544.67     1640.50    683.49 o 
  12  10  11       67.42     -426.88    581.35 o 
  14  10  11      111.11     -118.45    839.35 o 
  16  10  11      836.80      749.26    902.12 o 
 -25  11  11      233.17      667.06   1000.34 o 
 -23  11  11      734.88     1156.43    704.45 o 
 -21  11  11      451.58     -508.35    628.72 o 
 -19  11  11      230.28      -24.82    585.54 o 
 -17  11  11      620.45      640.69    629.77 o 
 -15  11  11     2853.95     1313.72   1395.25 o 
 -13  11  11        5.23       64.38    668.59 o 
 -11  11  11       62.05      953.81    712.42 o 
  -9  11  11     1854.12     1644.23    739.76 o 
  -7  11  11      994.42      869.00    641.98 o 
  -5  11  11      443.88      -54.83    597.87 o 
  -3  11  11     1374.14     1642.59    525.90 o 
  -1  11  11      436.07      379.94    542.12 o 
   1  11  11      800.03     1630.18    941.63 o 
   3  11  11       25.22     -582.41    437.41 o 
   5  11  11     2275.56     2459.79    714.56 o 
   7  11  11     2221.71     1714.65    606.11 o 
   9  11  11      331.96      769.42    721.78 o 
  11  11  11      125.72      396.09    620.00 o 
  13  11  11      650.94      110.01    757.81 o 
  15  11  11      760.88     -424.09    851.58 o 
 -24  12  11      221.18      840.89    889.28 o 
 -22  12  11        5.84       30.88    650.23 o 
 -20  12  11      425.01      596.64    672.79 o 
 -18  12  11       78.72      -33.29    798.83 o 
 -16  12  11       18.13     -225.33    740.77 o 
 -14  12  11       83.28     -717.71    628.69 o 
 -12  12  11       51.26     -200.29    637.45 o 
 -10  12  11     1246.48     1148.91    890.99 o 
  -8  12  11       65.23      427.42    689.40 o 
  -6  12  11     3493.46     3646.50    897.83 o 
  -4  12  11     1481.74     1831.14    683.59 o 
  -2  12  11      525.74      457.43    492.57 o 
   0  12  11      169.75     1024.08    928.83 o 
   2  12  11      465.35      642.82    592.44 o 
   4  12  11     1349.35     1650.80    638.42 o 
   6  12  11      829.43      988.03    621.45 o 
   8  12  11      352.60      237.84    647.39 o 
  10  12  11      638.74      713.52    688.23 o 
  12  12  11        7.28     -688.42    640.46 o 
  14  12  11       17.62     -189.19    980.88 o 
 -21  13  11      582.78        1.35    820.94 o 
 -19  13  11      107.70     -377.32    809.45 o 
 -17  13  11     2104.69     2850.97   1009.79 o 
 -15  13  11     6114.45     4697.02   1355.83 o 
 -13  13  11      264.07      490.32    825.98 o 
 -11  13  11     3494.97     3915.20    935.63 o 
  -9  13  11      180.29      731.97    771.79 o 
  -7  13  11      494.31     -323.50    696.83 o 
  -5  13  11      128.84      580.90    618.57 o 
  -3  13  11      199.72      482.37    458.43 o 
  -1  13  11       18.36      424.55    506.31 o 
   1  13  11      506.21      361.65    605.93 o 
   3  13  11     1059.10     1620.65    753.81 o 
   5  13  11     4283.11     4911.83    822.50 o 
   7  13  11      575.36      364.41    646.29 o 
   9  13  11        2.69       62.89    612.04 o 
  11  13  11      950.97     1160.78    864.44 o 
  13  13  11      115.85       69.50    971.38 o 
 -20  14  11        5.15    -1112.97   1174.53 o 
 -18  14  11       48.11     -107.27    780.39 o 
 -16  14  11      135.19       44.14    723.58 o 
 -14  14  11      672.62      477.92    982.99 o 
 -12  14  11       65.63     -558.55    756.74 o 
 -10  14  11      533.04      329.36   1190.29 o 
  -8  14  11       62.65     -127.07    734.76 o 
  -6  14  11     4705.97     5757.46    897.40 o 
  -4  14  11     5758.69     6232.76    875.01 o 
  -2  14  11      197.46      408.01    590.93 o 
   0  14  11      430.34     -141.53    564.91 o 
   2  14  11       47.06     -219.32    648.51 o 
   4  14  11       77.89     -237.98    578.19 o 
   6  14  11      187.65     -339.12    502.88 o 
   8  14  11      264.72      956.77    690.86 o 
  10  14  11        2.06      -76.56    649.15 o 
  12  14  11        4.40      234.41   1040.52 o 
 -19  15  11       68.21     -188.32   1277.00 o 
 -17  15  11      334.65       95.42    739.76 o 
 -15  15  11       87.17       17.20    847.80 o 
 -13  15  11      107.17     -353.15    771.79 o 
 -11  15  11        1.26     -574.83    646.38 o 
  -9  15  11      189.89      437.28    652.00 o 
  -7  15  11       31.46       14.15    537.75 o 
  -5  15  11        0.53     -223.15    618.60 o 
  -3  15  11       10.48      -88.88    661.12 o 
  -1  15  11      728.64      709.19    663.58 o 
   1  15  11       24.87       67.87    520.22 o 
   3  15  11      119.50     -223.34    572.86 o 
   5  15  11       29.12      700.48    777.35 o 
   7  15  11       94.87       60.18    602.56 o 
   9  15  11       20.17      381.88    671.91 o 
 -16  16  11       19.57     -876.29    737.88 o 
 -14  16  11      874.47     1327.38   1284.89 o 
 -12  16  11      470.08      653.73    740.77 o 
 -10  16  11       38.65      125.26    604.52 o 
  -8  16  11       70.33      -88.10    722.52 o 
  -6  16  11      516.29      852.31    739.33 o 
  -4  16  11      296.24      393.41    847.02 o 
  -2  16  11       90.25      497.03    816.01 o 
   0  16  11      640.48      401.11    766.08 o 
   2  16  11       31.73     -442.11    603.99 o 
   4  16  11      313.85      201.70    571.64 o 
   6  16  11      142.95      717.80    642.55 o 
 -13  17  11      250.94     -298.46   1355.83 o 
 -11  17  11      113.66      293.50    673.91 o 
  -9  17  11        5.67      105.73    660.80 o 
  -7  17  11      123.01      321.07    596.76 o 
  -5  17  11       82.08      563.95    920.25 o 
  -3  17  11      812.21     1223.28    842.31 o 
  -1  17  11      213.76     -192.34    671.21 o 
   1  17  11        0.79      493.23    718.91 o 
   3  17  11       65.76     -494.27    715.93 o 
  -6  18  11       68.36     2556.09   1347.95 o 
  -4  18  11       40.23       -2.10    906.52 o 
  -2  18  11       35.16      -61.19    766.60 o 
 -30   0  12     1548.90     1437.56    757.81 o 
 -28   0  12     4557.07     3026.97   1261.24 o 
 -26   0  12     1997.39     2344.74    931.46 o 
 -24   0  12      140.76      315.31    584.69 o 
 -22   0  12     2680.51     1824.61    677.49 o 
 -20   0  12     1303.74      211.54    556.54 o 
 -18   0  12     4092.52     3635.80   1182.41 o 
 -16   0  12    14288.91    11877.54   1242.65 o 
 -14   0  12    23444.27    29938.66   2648.60 o 
 -12   0  12      245.16     -173.42    788.27 o 
 -10   0  12     2829.37     3878.31   1355.83 o 
  -8   0  12        6.82     -504.50    725.21 o 
  -6   0  12    18517.47    20479.37   1954.92 o 
  -4   0  12    34138.14    34794.43   2443.65 o 
  -2   0  12       80.56      157.65    804.04 o 
   0   0  12      137.57     -141.89    788.27 o 
   2   0  12      847.53      655.45    504.50 o 
   4   0  12     4352.02     4260.99    702.57 o 
   6   0  12    28963.71    28409.41   2112.58 o 
   8   0  12     2367.12     2763.84    757.54 o 
  10   0  12     3082.10     2349.06   1072.05 o 
  12   0  12     2284.98     1261.24   1040.52 o 
  14   0  12     2621.11     3026.97   1261.24 o 
  16   0  12     8028.47     8529.13   2033.75 o 
  18   0  12      396.57     -630.62    961.69 o 
  20   0  12      281.36       63.06   1150.88 o 
 -29   1  12      415.70      -47.51    557.50 o 
 -27   1  12      425.78      457.46    567.75 o 
 -25   1  12     1452.44     1486.12    477.06 o 
 -23   1  12        1.11       47.86    394.21 o 
 -21   1  12     1290.91     1062.89    494.39 o 
 -19   1  12      378.38       78.49    423.20 o 
 -17   1  12    10043.06    10103.62    869.26 o 
 -15   1  12     3080.87     2670.64    702.72 o 
 -13   1  12     2402.30     2128.06    585.83 o 
 -11   1  12      463.28      545.86    553.02 o 
  -9   1  12     1155.33     1520.46    768.24 o 
  -7   1  12     9062.38     8913.41   1108.16 o 
  -5   1  12    17379.83    16886.23   1294.39 o 
  -3   1  12     6144.23     6757.04    930.40 o 
  -1   1  12    10407.53    10227.35    964.74 o 
   1   1  12    10823.96    10721.10    696.32 o 
   3   1  12     1171.02     1298.73    349.85 o 
   5   1  12    10212.37    11013.33    771.41 o 
   7   1  12      902.25     1505.93    524.22 o 
   9   1  12     3189.52     4213.94    857.52 o 
  11   1  12      636.16     -164.06    489.27 o 
  13   1  12       67.35      370.34    904.41 o 
  15   1  12      265.25     -266.03    780.31 o 
  17   1  12      583.79     1648.73    924.47 o 
  19   1  12       79.67      149.31    757.07 o 
 -30   2  12      108.02      287.42    557.62 o 
 -28   2  12      637.91      884.34    421.18 o 
 -26   2  12       59.31      357.12    478.43 o 
 -24   2  12     1151.93     1588.36    490.99 o 
 -22   2  12        9.68      468.35    471.12 o 
 -20   2  12      522.87      970.03    512.06 o 
 -18   2  12     1659.68     2815.12    586.32 o 
 -16   2  12     3466.27     3071.11    550.32 o 
 -14   2  12     3570.63     4524.95    875.06 o 
 -12   2  12      280.89       10.50    560.68 o 
 -10   2  12      559.15      264.52    495.95 o 
  -8   2  12     1310.47     1019.42    380.84 o 
  -6   2  12     1397.39     1342.14    460.26 o 
  -4   2  12     2942.02     2851.36    576.60 o 
  -2   2  12    10038.18     8733.99    748.30 o 
   0   2  12     1751.24     1549.14    470.15 o 
   2   2  12    11474.68    12383.59    652.25 o 
   4   2  12     7984.28     7757.68    617.81 o 
   6   2  12      806.38     1078.48    529.89 o 
   8   2  12      128.05      -98.68    571.62 o 
  10   2  12        1.17     3051.02   3909.84 o 
  12   2  12     1038.28      871.25    595.81 o 
  14   2  12      721.28     1266.42    722.23 o 
  16   2  12     1692.92     1026.68    753.30 o 
  18   2  12      360.47      425.67    731.72 o 
  20   2  12      650.80      155.80    882.87 o 
 -29   3  12     1576.60     1455.64    481.33 o 
 -27   3  12      465.23      258.56    584.36 o 
 -25   3  12      398.01      183.75    428.14 o 
 -23   3  12      256.78      122.78    521.80 o 
 -21   3  12       66.78       41.14    492.55 o 
 -19   3  12     2486.27     2671.70    908.68 o 
 -17   3  12     5575.59     5881.40    946.34 o 
 -15   3  12      807.77      266.51    409.91 o 
 -13   3  12     9042.52     8524.69    930.37 o 
 -11   3  12     2267.58     2309.57    623.67 o 
  -9   3  12     9199.62     8668.41    850.67 o 
  -7   3  12    14530.15    13919.90    775.16 o 
  -5   3  12      906.99     1238.34    443.73 o 
  -3   3  12     8159.30     8238.02    643.38 o 
  -1   3  12     1120.78      784.23    389.17 o 
   1   3  12     2571.80     2532.63    336.79 o 
   3   3  12     2231.31     2642.81    585.44 o 
   5   3  12     9632.61     9724.51    857.22 o 
   7   3  12       27.99       71.97    433.52 o 
   9   3  12     4951.03     5117.81   1008.99 o 
  11   3  12      259.83     -134.61    579.37 o 
  13   3  12     3234.86     2782.75    897.07 o 
  15   3  12      360.00       71.62    663.49 o 
  17   3  12     2319.69     1955.06    679.47 o 
  19   3  12      542.99      194.77    707.82 o 
 -28   4  12      757.22     1249.71    645.34 o 
 -26   4  12     4514.90     3745.90    652.17 o 
 -24   4  12     1572.24     1687.47    544.62 o 
 -22   4  12        0.88      265.40    620.62 o 
 -20   4  12      638.52      889.69   1019.78 o 
 -18   4  12       32.79     -319.15    546.89 o 
 -16   4  12     2050.01     2061.13    641.39 o 
 -14   4  12     4053.37     5112.89    739.17 o 
 -12   4  12     3248.53     3350.77    673.63 o 
 -10   4  12     2242.92     2568.48    564.18 o 
  -8   4  12    11066.05     8644.78    794.79 o 
  -6   4  12    15033.57    15310.33    800.03 o 
  -4   4  12     2022.84     1905.45    450.25 o 
  -2   4  12      857.19      549.83    385.67 o 
   0   4  12     2834.40     2986.01    434.04 o 
   2   4  12      161.07       93.72    507.68 o 
   4   4  12      921.09      710.95    430.55 o 
   6   4  12     2197.98     1572.30    528.55 o 
   8   4  12     6882.73     8763.68   1153.44 o 
  10   4  12       17.58       39.41    613.13 o 
  12   4  12        0.11     -731.91    591.88 o 
  14   4  12      296.74       17.69    757.54 o 
  16   4  12      810.59      511.33    793.26 o 
  18   4  12       17.58     -446.46    736.94 o 
 -29   5  12      310.28      188.72    733.77 o 
 -27   5  12      399.41       10.51    460.23 o 
 -25   5  12      150.63      503.23    584.76 o 
 -23   5  12      135.20      836.76    627.60 o 
 -21   5  12       83.30     -369.11    541.03 o 
 -19   5  12      971.57     1444.03    607.66 o 
 -17   5  12     1955.04     1904.24    665.06 o 
 -15   5  12      557.80      253.63    525.82 o 
 -13   5  12    10780.26    10884.54    964.02 o 
 -11   5  12     5325.56     5117.61   1072.05 o 
  -9   5  12     5817.63     5897.76   1600.20 o 
  -7   5  12    14345.39    13074.86   1376.15 o 
  -5   5  12      953.49      827.82    451.43 o 
  -3   5  12       64.03       45.04    377.85 o 
  -1   5  12     1407.59     1404.96    405.82 o 
   1   5  12     2436.65     2822.23    494.73 o 
   3   5  12       62.88      111.59    398.99 o 
   5   5  12     4515.09     4165.29    855.43 o 
   7   5  12        2.37      -88.54    444.75 o 
   9   5  12       17.40     -707.33    654.84 o 
  11   5  12       74.98      415.64    742.37 o 
  13   5  12     2047.21     2059.68    845.26 o 
  15   5  12      108.86     -156.38    802.58 o 
  17   5  12      167.55     -558.61   1119.35 o 
  19   5  12       43.77     -370.73    777.30 o 
 -28   6  12      361.04      924.06    620.19 o 
 -26   6  12     1859.85     1713.29    885.41 o 
 -24   6  12        7.98      162.44    695.37 o 
 -22   6  12     2944.12     6872.31   2355.58 o 
 -20   6  12      158.11     -200.78    550.20 o 
 -18   6  12     2819.11     2556.83    749.27 o 
 -16   6  12       24.18      513.93    525.82 o 
 -14   6  12      374.21       22.06    513.85 o 
 -12   6  12      167.99     -188.44    417.26 o 
 -10   6  12     4905.92     3994.78    825.22 o 
  -8   6  12    11182.95    10392.39   1332.18 o 
  -6   6  12    10731.75     9388.81    777.17 o 
  -4   6  12     1148.95      578.43    404.13 o 
  -2   6  12    18300.38    20406.28   1063.83 o 
   0   6  12     2429.82     1890.03    472.07 o 
   2   6  12    14269.27    14631.33   1056.24 o 
   4   6  12     5297.92     5926.83    755.04 o 
   6   6  12       30.99      732.28    525.65 o 
   8   6  12     1836.39     1725.89    577.68 o 
  10   6  12        4.83     -371.27    618.63 o 
  12   6  12      536.87      215.78    789.70 o 
  14   6  12      584.06     1105.91   1143.00 o 
  16   6  12      577.62     1415.67    949.30 o 
  18   6  12      617.85      340.84    871.75 o 
 -27   7  12       71.89      483.48    665.05 o 
 -25   7  12      107.46     -707.42    579.09 o 
 -23   7  12     1350.71      864.93    676.71 o 
 -21   7  12      201.55      542.58    625.47 o 
 -19   7  12      942.84      815.93    668.99 o 
 -17   7  12     5459.15     6485.85    922.78 o 
 -15   7  12     1981.49     2216.52    603.39 o 
 -13   7  12       80.74      605.50    571.73 o 
 -11   7  12     4782.79     3958.74    647.37 o 
  -9   7  12     8499.96     7874.12   1143.00 o 
  -7   7  12      220.95     -303.71    482.54 o 
  -5   7  12      100.91     -469.85    425.89 o 
  -3   7  12     3694.98     3800.33    615.50 o 
  -1   7  12     4914.68     4853.90    607.11 o 
   1   7  12     1131.83      794.22    550.50 o 
   3   7  12     2876.92     3242.71    710.57 o 
   5   7  12      978.04     1228.39    576.11 o 
   7   7  12      565.18      781.69    524.92 o 
   9   7  12       12.31      299.96    527.30 o 
  11   7  12       22.81     -307.16    968.14 o 
  13   7  12      183.02     -590.86    628.01 o 
  15   7  12       67.30     -173.07    742.92 o 
  17   7  12      349.63     2057.56    997.45 o 
 -26   8  12       52.98     -419.74    766.52 o 
 -24   8  12     1149.17      640.68    752.65 o 
 -22   8  12      225.40      579.20    776.16 o 
 -20   8  12      156.40      440.19    620.65 o 
 -18   8  12      177.61      947.44    696.75 o 
 -16   8  12      524.70      664.25    652.13 o 
 -14   8  12       34.13      246.54    643.99 o 
 -12   8  12    13274.40    14213.94   1046.00 o 
 -10   8  12     6598.15     5277.69   1115.67 o 
  -8   8  12    10460.02    10516.02   1181.52 o 
  -6   8  12      801.62      507.33    774.72 o 
  -4   8  12     2087.31     2951.78    631.47 o 
  -2   8  12      176.58     -594.75    396.50 o 
   0   8  12      806.38      809.91    497.53 o 
   2   8  12       29.12     -130.84    547.16 o 
   4   8  12      504.21      107.40    531.20 o 
   6   8  12        5.28     -500.25    451.34 o 
   8   8  12      144.53     -165.28    531.71 o 
  10   8  12     2495.19     3228.39    708.71 o 
  12   8  12     2248.53     2978.99   1022.70 o 
  14   8  12       13.25     -784.53    629.85 o 
  16   8  12      238.58      186.27    805.58 o 
 -25   9  12     2097.39     1685.14   1271.28 o 
 -23   9  12      754.18      287.76    714.37 o 
 -21   9  12     3202.04     3334.40    969.87 o 
 -19   9  12     1260.88     1767.46    718.96 o 
 -17   9  12     2670.11     3014.34    696.88 o 
 -15   9  12     4664.63     4742.05    842.57 o 
 -13   9  12     2016.16     2339.00    768.96 o 
 -11   9  12      538.98      786.47    677.56 o 
  -9   9  12      207.95        5.26    651.22 o 
  -7   9  12     2229.47     2053.87    785.39 o 
  -5   9  12      806.96      104.19    639.19 o 
  -3   9  12     1918.22     1214.77    464.84 o 
  -1   9  12     1663.85     2433.40    644.98 o 
   1   9  12     5249.54     6176.68    811.41 o 
   3   9  12        0.02      -85.50    510.36 o 
   5   9  12     1962.70      673.14    530.43 o 
   7   9  12      149.44      247.50    535.05 o 
   9   9  12       13.35     -312.13    566.83 o 
  11   9  12      230.02     -205.88    851.34 o 
  13   9  12     1042.28      690.17    886.43 o 
  15   9  12       33.21     -189.41    763.16 o 
 -24  10  12       46.51      -10.90    637.68 o 
 -22  10  12      118.92      -17.16    643.79 o 
 -20  10  12        0.78      -86.57    577.58 o 
 -18  10  12        0.46      144.39    571.14 o 
 -16  10  12     1379.24     1772.01    709.21 o 
 -14  10  12     3841.52     3515.28   1039.21 o 
 -12  10  12      240.61      856.34    912.29 o 
 -10  10  12      281.90      227.02    747.48 o 
  -8  10  12     1421.73      388.74    797.02 o 
  -6  10  12      455.16      427.19    688.74 o 
  -4  10  12       62.26      160.97    455.11 o 
  -2  10  12       25.76      295.17    402.50 o 
   0  10  12      172.40      -37.28    488.08 o 
   2  10  12       22.24        3.56    467.53 o 
   4  10  12      230.59     -289.48    527.30 o 
   6  10  12     2047.84     1261.49    662.54 o 
   8  10  12       72.68      -70.85    577.85 o 
  10  10  12      488.10      855.74    733.71 o 
  12  10  12      208.19     -244.37    813.93 o 
  14  10  12        8.46     -493.16    712.42 o 
 -23  11  12       24.24      222.29    658.67 o 
 -21  11  12      400.54      905.47    711.36 o 
 -19  11  12      542.82      428.58    598.96 o 
 -17  11  12       92.56      499.24    922.28 o 
 -15  11  12      339.12     -551.39    648.66 o 
 -13  11  12     4249.39     4221.80   1026.55 o 
 -11  11  12     2996.87     3724.09   1166.65 o 
  -9  11  12     4029.34     6686.56   2971.79 o 
  -7  11  12     2669.50     2804.46    873.09 o 
  -5  11  12     1483.71     2025.63    651.33 o 
  -3  11  12       51.25     -164.08    425.87 o 
  -1  11  12      293.88     -143.66    475.51 o 
   1  11  12      137.88      709.29    595.81 o 
   3  11  12        2.64      -46.52    521.79 o 
   5  11  12      984.49     1068.51    598.74 o 
   7  11  12     2182.73     3085.85    954.02 o 
   9  11  12      238.46      146.05    691.05 o 
  11  11  12       13.17       11.20    565.48 o 
  13  11  12      848.62      299.54    868.60 o 
 -22  12  12     1946.82     1972.35    885.40 o 
 -20  12  12      144.34      363.52    822.31 o 
 -18  12  12     2458.95     2575.82    930.80 o 
 -16  12  12       15.52      618.82   1710.56 o 
 -14  12  12      959.80      782.76    851.58 o 
 -12  12  12      411.72      708.64    848.30 o 
 -10  12  12     5484.96     4899.17   1032.64 o 
  -8  12  12      366.89      772.51    658.90 o 
  -6  12  12      296.70      304.05    559.95 o 
  -4  12  12      201.54      -41.71    534.80 o 
  -2  12  12     1254.59     2486.43    669.87 o 
   0  12  12       56.34     -451.75    497.26 o 
   2  12  12     1659.02     1820.30    811.79 o 
   4  12  12     1503.32     1826.20    842.72 o 
   6  12  12      274.64      585.38    660.09 o 
   8  12  12      196.17      547.91    658.22 o 
  10  12  12      618.60      -18.46    665.90 o 
  12  12  12      502.34      404.48    693.03 o 
 -21  13  12      101.67     -308.30    787.89 o 
 -19  13  12       10.60    -1035.23    896.94 o 
 -17  13  12      162.23     -278.52    953.10 o 
 -15  13  12       80.68     -428.09    953.81 o 
 -13  13  12      211.66      579.82    787.89 o 
 -11  13  12      110.99      224.35    764.66 o 
  -9  13  12      406.71        2.70    846.36 o 
  -7  13  12       82.34      811.80    650.34 o 
  -5  13  12      876.77      989.02    630.89 o 
  -3  13  12      945.26     1350.91   1127.23 o 
  -1  13  12       44.97      -54.63    576.68 o 
   1  13  12      301.63      131.87    504.89 o 
   3  13  12      502.64     1109.66    676.52 o 
   5  13  12      139.29      -47.27    582.30 o 
   7  13  12       16.29       36.80    616.23 o 
   9  13  12        3.59     -572.77    591.47 o 
  11  13  12      219.20      299.31    590.91 o 
 -20  14  12        5.89       86.94    779.40 o 
 -18  14  12      439.59      197.47    975.01 o 
 -16  14  12      404.89       81.25    861.84 o 
 -14  14  12       15.08     -309.33    669.59 o 
 -12  14  12      371.29      179.23    944.91 o 
 -10  14  12     1337.30      707.80   1095.70 o 
  -8  14  12      186.95      254.63    533.00 o 
  -6  14  12      254.60      901.27    585.43 o 
  -4  14  12        0.44      599.93    940.76 o 
  -2  14  12       66.14      541.76    666.13 o 
   0  14  12       43.74     -170.99    589.51 o 
   2  14  12      285.58      922.12   1577.39 o 
   4  14  12      214.76      520.60    630.45 o 
   6  14  12        8.79      532.44    710.57 o 
   8  14  12      135.36      241.98    644.72 o 
  10  14  12       79.83       68.27    690.13 o 
 -17  15  12       11.82       15.52    819.81 o 
 -15  15  12        5.37       86.66    857.45 o 
 -13  15  12     1991.91     1488.76   1363.71 o 
 -11  15  12      256.55      672.69    831.19 o 
  -9  15  12      817.73      648.87    794.63 o 
  -7  15  12     2480.05     2692.60    818.29 o 
  -5  15  12        1.39     -232.46    723.33 o 
  -3  15  12       39.44     -612.39    778.78 o 
  -1  15  12      425.82      517.76    747.25 o 
   1  15  12     1382.07     1134.58    847.37 o 
   3  15  12      206.01      396.17    570.62 o 
   5  15  12      101.51      135.55    623.47 o 
   7  15  12      189.07      397.38    771.54 o 
 -14  16  12        1.03     -694.78    961.69 o 
 -12  16  12       75.82     -270.69    950.75 o 
 -10  16  12      115.18       48.14    817.71 o 
  -8  16  12       99.12      658.33    683.69 o 
  -6  16  12        0.74      383.95    723.58 o 
  -4  16  12      307.82      838.64    852.97 o 
  -2  16  12      351.12      677.82    801.12 o 
   0  16  12       11.27      368.79    772.69 o 
   2  16  12      700.95      844.12    662.73 o 
   4  16  12      853.45     1479.66    731.29 o 
  -9  17  12       41.15     -168.75    855.77 o 
  -7  17  12        0.54      431.10    806.78 o 
  -5  17  12      186.82      248.43    985.34 o 
  -3  17  12      256.18      341.27    912.91 o 
  -1  17  12      274.68       21.20    969.65 o 
 -29   1  13     1707.70     1669.71    591.57 o 
 -27   1  13      406.69      555.84    506.40 o 
 -25   1  13        7.84     -255.89    397.54 o 
 -23   1  13     6687.31     6046.37    703.11 o 
 -21   1  13     3095.20     2724.30    516.82 o 
 -19   1  13       14.49      -31.49    373.22 o 
 -17   1  13     5921.95     5330.96    818.29 o 
 -15   1  13       24.64     -262.89    503.75 o 
 -13   1  13     5271.69     4186.99    755.89 o 
 -11   1  13     1115.45      281.38    575.69 o 
  -9   1  13     5990.61     4973.51    857.52 o 
  -7   1  13      966.02      998.14    654.27 o 
  -5   1  13     1324.64     2219.32    715.93 o 
  -3   1  13       32.46      -18.33    650.37 o 
  -1   1  13    18785.24    23136.39   1477.06 o 
   1   1  13    21737.67    20965.25    859.56 o 
   3   1  13      356.67      160.36    346.50 o 
   5   1  13      565.11      483.13    592.59 o 
   7   1  13     1390.65     1258.68    683.90 o 
   9   1  13      987.44     2147.33    671.70 o 
  11   1  13     3270.83     3247.98    919.65 o 
  13   1  13     3202.66     3093.07    925.07 o 
  15   1  13        1.88     -633.69    628.01 o 
  17   1  13      552.27     -303.81    800.56 o 
 -28   2  13      577.39      296.37    467.31 o 
 -26   2  13      346.65      385.47    445.71 o 
 -24   2  13     3880.54     2771.76    684.58 o 
 -22   2  13      433.63     1135.73    564.60 o 
 -20   2  13     3387.13     2941.88    582.61 o 
 -18   2  13    10677.41     9418.47   1074.06 o 
 -16   2  13      682.48      633.57    643.05 o 
 -14   2  13     3337.59     2894.55    781.38 o 
 -12   2  13    15720.55    18610.60   1249.62 o 
 -10   2  13     5426.08     5418.82    786.19 o 
  -8   2  13     1915.26     1893.72    436.19 o 
  -6   2  13       51.36     -259.48    462.00 o 
  -4   2  13     3396.65     4830.85    662.50 o 
  -2   2  13    28357.36    30579.71   1566.88 o 
   0   2  13      254.78      291.97    363.20 o 
   2   2  13    22633.92    23079.00    863.10 o 
   4   2  13    11775.26    10704.97   1033.08 o 
   6   2  13     2382.56     2257.19    736.26 o 
   8   2  13      187.98      343.90   1079.94 o 
  10   2  13     8838.19     9450.36   1267.53 o 
  12   2  13       38.34     -359.63    576.71 o 
  14   2  13     1661.22     2273.67   1097.68 o 
  16   2  13      542.58      334.96    712.09 o 
  18   2  13      107.82      -93.06    758.10 o 
 -29   3  13      707.71      477.57    455.38 o 
 -27   3  13     2590.19     1699.32    614.01 o 
 -25   3  13     1034.90      970.20    565.42 o 
 -23   3  13      105.20     -281.93    441.35 o 
 -21   3  13      220.70      167.57    631.10 o 
 -19   3  13      121.80      315.49    605.37 o 
 -17   3  13       10.17      105.35    486.33 o 
 -15   3  13       49.94     -373.39    527.33 o 
 -13   3  13      253.61      392.89    504.97 o 
 -11   3  13      106.00       64.44    467.08 o 
  -9   3  13       63.72      148.58    533.47 o 
  -7   3  13      983.77     1055.04    421.43 o 
  -5   3  13    12745.99    11655.03    748.85 o 
  -3   3  13    14508.04    15287.78    842.09 o 
  -1   3  13     2948.24     3736.95    531.45 o 
   1   3  13      968.82      836.40    347.89 o 
   3   3  13       82.65      225.55    505.20 o 
   5   3  13     2282.13     1927.65    528.12 o 
   7   3  13      201.13     1286.81    804.04 o 
   9   3  13     1727.75     2460.35    912.57 o 
  11   3  13      771.66      376.32    768.24 o 
  13   3  13      252.73      219.24    771.83 o 
  15   3  13      694.85      756.84   1001.11 o 
  17   3  13      841.12     -213.57    733.10 o 
 -28   4  13      348.28      524.73    530.88 o 
 -26   4  13       14.84      -81.00    454.28 o 
 -24   4  13      562.94     1335.15    578.34 o 
 -22   4  13        0.27      101.79    626.97 o 
 -20   4  13      935.31     2092.95    773.36 o 
 -18   4  13       19.68     -304.18    643.24 o 
 -16   4  13     5134.88     5151.68    792.91 o 
 -14   4  13     1609.67     1292.77   1056.29 o 
 -12   4  13     2823.98     2935.06    748.14 o 
 -10   4  13    10652.60    11879.53   1057.12 o 
  -8   4  13        0.59     -617.47    518.67 o 
  -6   4  13     5220.32     5868.60    706.53 o 
  -4   4  13      766.69      404.95    405.79 o 
  -2   4  13     3561.73     3952.64    536.93 o 
   0   4  13      174.97      254.93    340.80 o 
   2   4  13     1469.26     2066.01    623.60 o 
   4   4  13      161.17     -304.71    457.90 o 
   6   4  13     1755.29      788.27    561.11 o 
   8   4  13       29.65     -737.24    579.86 o 
  10   4  13     3222.58     2016.11    795.61 o 
  12   4  13     2180.14     1516.95    958.46 o 
  14   4  13      405.74       16.41    808.08 o 
  16   4  13      248.67      209.67    692.55 o 
  18   4  13      108.36      290.64    914.77 o 
 -27   5  13      168.14      -84.90    505.99 o 
 -25   5  13      741.04      979.75   1063.30 o 
 -23   5  13      373.33     -163.09    599.50 o 
 -21   5  13     9440.27    10162.17   1079.82 o 
 -19   5  13     6352.04     7444.25   1002.62 o 
 -17   5  13      177.31      520.26    689.46 o 
 -15   5  13       70.21       91.15    457.01 o 
 -13   5  13     1599.62     1870.24    779.40 o 
 -11   5  13     7917.48     8794.94   1189.67 o 
  -9   5  13     8201.68     8697.51   1139.36 o 
  -7   5  13     1221.05     1419.94    825.78 o 
  -5   5  13    20187.50    21973.38   1165.42 o 
  -3   5  13        0.79     -112.69    460.63 o 
  -1   5  13    33190.10    35306.58   1358.51 o 
   1   5  13    20519.26    21403.37   1387.51 o 
   3   5  13      461.91       40.50    478.29 o 
   5   5  13       32.34       44.69    403.00 o 
   7   5  13      802.30      563.37    521.65 o 
   9   5  13       10.97     -313.38    818.86 o 
  11   5  13     2221.79     1846.90    892.91 o 
  13   5  13     2249.12     3157.25   1036.03 o 
  15   5  13        1.19     -220.36    736.26 o 
  17   5  13      692.43       76.08    804.04 o 
 -26   6  13      336.47      661.90    690.87 o 
 -24   6  13       42.23      -57.18    890.44 o 
 -22   6  13      444.23      527.46    664.77 o 
 -20   6  13      960.99      446.31    540.56 o 
 -18   6  13     1136.14     1333.33    597.14 o 
 -16   6  13      728.48      493.99    544.63 o 
 -14   6  13      408.96      102.98    528.53 o 
 -12   6  13      231.78      -41.33    573.39 o 
 -10   6  13     5235.30     5074.06    902.77 o 
  -8   6  13     7391.87     8437.43   1820.91 o 
  -6   6  13    10908.69    11322.22   1247.22 o 
  -4   6  13     1729.60     2136.86    543.10 o 
  -2   6  13     4479.25     4962.47    594.40 o 
   0   6  13     4386.31     5143.46    761.43 o 
   2   6  13     2333.54     2077.48    598.90 o 
   4   6  13      228.82      336.74    595.22 o 
   6   6  13      860.49      780.43    576.20 o 
   8   6  13     1911.42     1694.94    835.79 o 
  10   6  13      626.98      559.12    707.82 o 
  12   6  13      143.44      407.05   1395.25 o 
  14   6  13      408.86      636.53    862.12 o 
  16   6  13      143.24      287.24    934.45 o 
 -27   7  13        5.61    35944.42  29537.97 o 
 -25   7  13      697.71      531.29    789.13 o 
 -23   7  13      132.32     -196.17    704.84 o 
 -21   7  13       42.12      655.84    681.51 o 
 -19   7  13     1364.93     1024.74    667.92 o 
 -17   7  13     3449.14     4066.69    803.47 o 
 -15   7  13     1144.50      468.23    514.25 o 
 -13   7  13     9015.57     9136.74   1577.58 o 
 -11   7  13      812.57     1359.05    772.59 o 
  -9   7  13      115.25      137.62    579.03 o 
  -7   7  13       64.69      205.61    529.55 o 
  -5   7  13     4394.66     5606.47    908.50 o 
  -3   7  13     2750.42     2890.59    611.58 o 
  -1   7  13     2661.94     2248.83    612.29 o 
   1   7  13      819.83      593.43    571.51 o 
   3   7  13     3620.39     4058.01    749.38 o 
   5   7  13     1654.23     1890.43    590.88 o 
   7   7  13      273.28      756.62    642.83 o 
   9   7  13     2148.85     1383.50    848.55 o 
  11   7  13      230.66      276.15   1174.53 o 
  13   7  13     1361.76       86.16    856.05 o 
  15   7  13       72.05      889.68    920.37 o 
 -26   8  13        0.02       64.55    709.09 o 
 -24   8  13     1562.12      973.93    839.28 o 
 -22   8  13      114.96     -455.33    592.22 o 
 -20   8  13      594.04      780.87    662.49 o 
 -18   8  13      795.82     1396.59    682.62 o 
 -16   8  13       46.51      261.91    602.28 o 
 -14   8  13     1420.43      894.85    565.73 o 
 -12   8  13     6747.28     6299.90   1212.13 o 
 -10   8  13     3304.16     2723.66    877.40 o 
  -8   8  13       39.62       63.95    588.00 o 
  -6   8  13     1219.77     1791.53    797.02 o 
  -4   8  13      412.21      896.85    519.23 o 
  -2   8  13     3468.71     3127.44    547.14 o 
   0   8  13      231.73      456.16    481.77 o 
   2   8  13     1767.27      914.81    561.16 o 
   4   8  13       31.50       62.71    477.91 o 
   6   8  13      105.71     -366.25    557.93 o 
   8   8  13     2489.15     3102.44    769.80 o 
  10   8  13     2688.27     1696.35    922.42 o 
  12   8  13        1.11     -758.13    811.92 o 
  14   8  13      866.26      733.69    807.70 o 
 -25   9  13      476.23      131.18   1007.73 o 
 -23   9  13       69.95      950.53    820.56 o 
 -21   9  13      230.48      135.91    715.41 o 
 -19   9  13      478.10      537.68    583.48 o 
 -17   9  13      150.85      139.19    531.75 o 
 -15   9  13      333.44     -616.42    552.91 o 
 -13   9  13      275.11      671.12    724.36 o 
 -11   9  13      219.59     -335.51    638.64 o 
  -9   9  13     2025.84     1822.05    883.68 o 
  -7   9  13     1426.35     1933.82    707.30 o 
  -5   9  13     1619.58     2115.06    843.72 o 
  -3   9  13     1740.88     2118.14    702.48 o 
  -1   9  13       75.14       65.16    483.70 o 
   1   9  13      122.38      124.63    469.34 o 
   3   9  13        1.71        2.11    525.69 o 
   5   9  13      489.46      262.08    501.65 o 
   7   9  13      763.39      383.88    677.59 o 
   9   9  13       27.53     -543.98    536.20 o 
  11   9  13      371.98     -261.88    988.44 o 
  13   9  13      425.29      136.71    763.57 o 
  15   9  13      545.91      100.79    929.28 o 
 -24  10  13      771.60     1267.83    947.47 o 
 -22  10  13       54.21      439.70    736.78 o 
 -20  10  13      578.04      850.99    677.41 o 
 -18  10  13       19.54     -248.94    601.73 o 
 -16  10  13      685.35     -282.72    784.34 o 
 -14  10  13     3562.48     3167.24   1007.48 o 
 -12  10  13     2305.03     1791.11    810.14 o 
 -10  10  13     1189.90     1618.59    837.13 o 
  -8  10  13     4165.99     3569.79    861.84 o 
  -6  10  13     8068.76     7273.39   1097.01 o 
  -4  10  13      756.42      323.34    559.72 o 
  -2  10  13     6028.96     5144.05    799.16 o 
   0  10  13     1876.69     2791.75   1252.58 o 
   2  10  13       37.11      189.81    490.79 o 
   4  10  13       62.18     -214.01    611.52 o 
   6  10  13      269.69      273.38    661.34 o 
   8  10  13      322.08      383.61    601.87 o 
  10  10  13      298.88      -28.19    731.72 o 
  12  10  13      667.14      695.43    837.13 o 
  14  10  13     1918.84     -132.62   1036.93 o 
 -23  11  13      515.46      636.63    818.52 o 
 -21  11  13      337.21      408.75   1052.03 o 
 -19  11  13      390.39     -267.65    729.61 o 
 -17  11  13     1953.81     2127.53    864.19 o 
 -15  11  13       39.17      443.24    863.19 o 
 -13  11  13     3150.64     3378.88    929.28 o 
 -11  11  13       13.35     -742.77    661.39 o 
  -9  11  13      180.36      787.63    766.08 o 
  -7  11  13     1034.78      573.16    845.26 o 
  -5  11  13      102.83     -511.02    460.92 o 
  -3  11  13        3.26      920.87   2104.69 o 
  -1  11  13       65.99      706.75    567.91 o 
   1  11  13      739.09      688.61    561.13 o 
   3  11  13     1512.44     1386.30    651.54 o 
   5  11  13      653.49      130.42    513.22 o 
   7  11  13     2039.56     1343.34    675.98 o 
   9  11  13      608.31      794.82    736.95 o 
  11  11  13      806.30     -424.26    874.63 o 
 -22  12  13       73.33      -88.42    767.03 o 
 -20  12  13        0.06     -533.50    799.06 o 
 -18  12  13      116.53     -637.98    651.22 o 
 -16  12  13      359.69       23.29    977.46 o 
 -14  12  13     1421.21     2569.95   1005.15 o 
 -12  12  13      264.70      315.94    772.51 o 
 -10  12  13      178.04      -28.17    861.32 o 
  -8  12  13       57.55      384.68    708.35 o 
  -6  12  13       17.26     -266.21    606.47 o 
  -4  12  13      192.07     -344.24    640.93 o 
  -2  12  13      279.73      198.24    890.75 o 
   0  12  13      238.39      768.96    656.35 o 
   2  12  13       35.74      135.98    592.36 o 
   4  12  13     2133.75     2656.49    804.14 o 
   6  12  13      575.98     1431.84    681.63 o 
   8  12  13      295.67       -4.55    644.20 o 
  10  12  13      193.59      479.53    603.16 o 
 -19  13  13       85.82      855.19   1615.96 o 
 -17  13  13      399.62     1318.73    909.04 o 
 -15  13  13       73.23     -202.36    802.63 o 
 -13  13  13      111.12      -36.36    789.70 o 
 -11  13  13       65.63      170.34    827.69 o 
  -9  13  13      745.06       40.42    636.22 o 
  -7  13  13      613.32     1295.56    699.50 o 
  -5  13  13     8031.54     8533.10   1272.02 o 
  -3  13  13     2142.07     2335.21    961.93 o 
  -1  13  13      580.24      729.57    940.51 o 
   1  13  13      703.77      691.26    642.52 o 
   3  13  13       11.20     -304.02    670.07 o 
   5  13  13        6.96      -23.44    592.10 o 
   7  13  13      146.14      469.44    772.09 o 
   9  13  13        6.04     1731.04   2678.46 o 
 -18  14  13        1.24    -1039.47    913.58 o 
 -16  14  13     1723.20     1392.65    943.16 o 
 -14  14  13     1060.25      626.68    867.10 o 
 -12  14  13        3.57      -86.55    784.34 o 
 -10  14  13      240.42      419.53    840.94 o 
  -8  14  13      284.68     -331.70    599.21 o 
  -6  14  13     1203.17      238.45    794.32 o 
  -4  14  13      426.71      226.14    712.42 o 
  -2  14  13      331.29      562.30    787.89 o 
   0  14  13      114.74     -558.68    867.22 o 
   2  14  13      285.72      240.68    648.64 o 
   4  14  13       66.50       36.51    557.10 o 
   6  14  13     1435.77     1205.23    766.53 o 
 -15  15  13       80.55     -209.69    740.77 o 
 -13  15  13      383.81     -411.15    798.83 o 
 -11  15  13       56.86     -666.97    764.13 o 
  -9  15  13       96.87       73.83    695.64 o 
  -7  15  13       53.62     -350.01    575.72 o 
  -5  15  13      569.56     1032.97    930.92 o 
  -3  15  13        0.03      681.45    740.69 o 
  -1  15  13       26.87      -21.86    762.11 o 
   1  15  13      274.58      936.56    792.35 o 
   3  15  13      108.25      151.85    703.38 o 
   5  15  13      126.17      387.31    628.34 o 
 -12  16  13        0.36      894.18   1040.52 o 
 -10  16  13        0.21     -121.08    684.58 o 
  -8  16  13      957.46     1851.49    748.10 o 
  -6  16  13      236.38      410.75    728.59 o 
  -4  16  13      183.24      153.02    761.17 o 
  -2  16  13     1058.07      872.56    884.94 o 
   0  16  13        0.81     -457.20   1434.66 o 
 -28   0  14     1635.16      378.73    729.61 o 
 -26   0  14      488.43      507.07    542.53 o 
 -24   0  14     1525.08     1219.65    763.16 o 
 -22   0  14     1604.91     3290.84   1054.66 o 
 -20   0  14     5869.34     6130.16   1489.84 o 
 -18   0  14     1795.82     1771.41    774.24 o 
 -16   0  14    22503.28    22208.31   1962.80 o 
 -14   0  14     8827.99     8907.50   1734.20 o 
 -12   0  14      171.18     1891.86   1072.05 o 
 -10   0  14      348.41     -772.51    772.51 o 
  -8   0  14     1153.39     1387.36   1261.24 o 
  -6   0  14       46.55     -930.16    709.45 o 
  -4   0  14     3706.20     3358.05   1056.29 o 
  -2   0  14     5235.50     4745.41   1261.24 o 
   0   0  14      320.47     -246.28    851.34 o 
   2   0  14      147.74     -136.41    529.44 o 
   4   0  14    11809.08    12394.62   1135.14 o 
   6   0  14    12323.41    11650.70   1844.56 o 
   8   0  14       21.74      252.25    961.69 o 
  10   0  14      255.14      -78.83    867.10 o 
  12   0  14      769.37     1119.35   1024.76 o 
  14   0  14      733.27     1387.36   1434.66 o 
  16   0  14      829.67      252.25   1087.82 o 
 -27   1  14     2460.60     1978.85    694.19 o 
 -25   1  14     1522.25     1882.22    695.80 o 
 -23   1  14       44.29      -17.51    414.85 o 
 -21   1  14       46.18      391.53    559.05 o 
 -19   1  14      347.08     -197.89    436.89 o 
 -17   1  14      123.46     -577.81    672.81 o 
 -15   1  14     3540.65     3262.98    712.50 o 
 -13   1  14     1506.05     1312.52    593.76 o 
 -11   1  14      688.02     1276.58    781.55 o 
  -9   1  14      905.60     1120.81    663.23 o 
  -7   1  14      557.71      308.30    640.16 o 
  -5   1  14    19976.04    22663.39   2017.98 o 
  -3   1  14    10658.71    12303.75   1466.19 o 
  -1   1  14        0.40      432.63    546.91 o 
   1   1  14     1575.48     1057.06    410.60 o 
   3   1  14     2183.75     2263.40    611.76 o 
   5   1  14     2508.79     3255.19    796.55 o 
   7   1  14     5427.14     5186.95   1024.76 o 
   9   1  14       48.34      143.83    854.92 o 
  11   1  14      792.28     1481.14    844.66 o 
  13   1  14       66.47     -492.16    716.13 o 
  15   1  14     1058.99     1088.25   1003.31 o 
  17   1  14      857.56      737.95    840.28 o 
 -28   2  14      121.14      669.74    601.60 o 
 -26   2  14      262.59      485.30    547.95 o 
 -24   2  14     1369.39     1297.63    553.36 o 
 -22   2  14       69.71      236.55    513.06 o 
 -20   2  14     1010.59      667.24    617.67 o 
 -18   2  14      114.09       63.71    640.07 o 
 -16   2  14        6.95     -194.33    528.29 o 
 -14   2  14        9.07     -188.14    517.41 o 
 -12   2  14     3513.39     4566.81    821.79 o 
 -10   2  14      209.62      302.09    608.50 o 
  -8   2  14     8185.23     8429.43    860.34 o 
  -6   2  14     1193.81     1060.65    423.31 o 
  -4   2  14      608.45      109.32    442.55 o 
  -2   2  14     4584.51     4396.33    704.02 o 
   0   2  14     5071.40     4423.36    569.01 o 
   2   2  14      883.71      819.17    492.51 o 
   4   2  14       32.66      134.96    549.07 o 
   6   2  14     1014.94     1413.76    708.15 o 
   8   2  14       70.30     -501.25    742.44 o 
  10   2  14     1599.23     2222.93   1166.65 o 
  12   2  14      188.80     -268.01    632.79 o 
  14   2  14      536.19      997.69    867.43 o 
  16   2  14       30.25      104.57    713.20 o 
 -27   3  14     2119.66     1362.68    550.41 o 
 -25   3  14       87.17      452.28    513.58 o 
 -23   3  14     1694.22     1336.80    547.82 o 
 -21   3  14      480.94      383.61    680.80 o 
 -19   3  14     4363.46     5134.10    923.21 o 
 -17   3  14     5251.89     5327.96    872.05 o 
 -15   3  14      482.64       -9.40    510.32 o 
 -13   3  14     4832.61     5562.41    915.68 o 
 -11   3  14     1360.10      744.86    536.47 o 
  -9   3  14      658.86     1356.86    606.30 o 
  -7   3  14    10774.33    13018.60   1085.95 o 
  -5   3  14     9216.01    10588.71    773.89 o 
  -3   3  14        0.41     -209.66    381.52 o 
  -1   3  14     8635.11     7888.32    788.83 o 
   1   3  14      594.02      185.26    546.65 o 
   3   3  14     1559.54     1443.35    615.74 o 
   5   3  14      794.87      904.73    749.99 o 
   7   3  14     1676.28     1874.87    717.42 o 
   9   3  14     4511.46     3255.26   1726.32 o 
  11   3  14      601.99     -181.91    867.61 o 
  13   3  14       53.11     -172.40    804.04 o 
  15   3  14     1616.14     1210.62    843.72 o 
 -26   4  14       71.33      371.31    507.64 o 
 -24   4  14       12.41      219.89    708.65 o 
 -22   4  14       35.70       98.54    650.33 o 
 -20   4  14       63.95      420.21    663.96 o 
 -18   4  14      136.73      916.26    584.59 o 
 -16   4  14     3201.43     2304.46    845.26 o 
 -14   4  14     2428.71     2207.87    863.19 o 
 -12   4  14     3442.80     3267.93    785.12 o 
 -10   4  14     4251.82     4539.54    713.07 o 
  -8   4  14     2950.88     2217.71    569.24 o 
  -6   4  14      141.06      390.26    571.61 o 
  -4   4  14     8448.51     8303.31    703.56 o 
  -2   4  14     4041.56     4042.02    563.17 o 
   0   4  14      286.47      115.06    507.24 o 
   2   4  14      773.07      669.31    497.66 o 
   4   4  14     5631.52     5394.46    763.00 o 
   6   4  14     3333.81     3626.55    885.78 o 
   8   4  14      577.01      173.42    655.88 o 
  10   4  14      106.43     -181.47    753.30 o 
  12   4  14      271.91      350.30    791.14 o 
  14   4  14      644.27      723.13    957.63 o 
  16   4  14       24.56      -56.81    676.16 o 
 -27   5  14      107.29      141.81    567.30 o 
 -25   5  14      183.30      175.10    590.49 o 
 -23   5  14     1674.44     2544.23    833.79 o 
 -21   5  14     2861.26     2403.15    769.24 o 
 -19   5  14       66.31     -279.32    725.66 o 
 -17   5  14      684.86      727.80    591.41 o 
 -15   5  14      596.64     1486.25    859.71 o 
 -13   5  14      548.05      816.77    720.51 o 
 -11   5  14     4778.53     3820.09    908.50 o 
  -9   5  14     2222.91     2107.36    841.61 o 
  -7   5  14      638.37      394.40    666.69 o 
  -5   5  14     4742.97     3636.64    618.13 o 
  -3   5  14        5.73     -109.01    609.10 o 
  -1   5  14     8787.65     9911.47    877.10 o 
   1   5  14      610.51      744.61    489.52 o 
   3   5  14      630.52      428.53    521.50 o 
   5   5  14     1033.89     1045.23    581.23 o 
   7   5  14      885.61      703.66    737.88 o 
   9   5  14       37.92     -395.64    695.71 o 
  11   5  14      373.97      132.17    786.44 o 
  13   5  14      220.24      492.92    875.40 o 
  15   5  14      235.52     1075.01    958.23 o 
 -26   6  14      334.43      654.13    726.36 o 
 -24   6  14     1515.69     1366.31    681.56 o 
 -22   6  14      258.74     -385.49    636.85 o 
 -20   6  14     1458.80     1017.50    603.04 o 
 -18   6  14      267.00     -257.28    495.70 o 
 -16   6  14     1575.35     1082.34    538.82 o 
 -14   6  14     1469.65     1922.22    898.63 o 
 -12   6  14     2560.64     2472.29    859.71 o 
 -10   6  14       34.26      646.39    847.24 o 
  -8   6  14     3452.96     3229.16    868.60 o 
  -6   6  14       11.60      640.18    673.19 o 
  -4   6  14    12674.01    12567.34   1022.42 o 
  -2   6  14     7739.32     8404.96    715.48 o 
   0   6  14     5562.15     4244.62    679.10 o 
   2   6  14      186.80     -280.85    467.99 o 
   4   6  14      888.68     1544.93    634.53 o 
   6   6  14      602.41      331.19    579.78 o 
   8   6  14     1477.36     1171.80    824.28 o 
  10   6  14     2614.66     2874.39    931.46 o 
  12   6  14       40.34     -797.28    794.58 o 
  14   6  14     1320.84      845.65    943.07 o 
 -25   7  14        0.95      192.52    633.90 o 
 -23   7  14       12.80      625.32    786.54 o 
 -21   7  14      132.31       88.51    625.35 o 
 -19   7  14     3164.43     2550.53    734.86 o 
 -17   7  14     2514.93     2080.81    620.62 o 
 -15   7  14      165.19      149.18    504.65 o 
 -13   7  14     5891.24     5659.76   1253.36 o 
 -11   7  14     1148.82      673.02    729.45 o 
  -9   7  14     2378.98     1911.95    745.02 o 
  -7   7  14     7389.27    10867.89   1694.79 o 
  -5   7  14     1010.70      393.70    607.48 o 
  -3   7  14     1539.85     1130.36    415.83 o 
  -1   7  14     2282.82     2164.72    655.94 o 
   1   7  14     2064.76     2189.77    615.28 o 
   3   7  14     1490.62     1023.72    721.14 o 
   5   7  14        1.70      137.72    575.72 o 
   7   7  14     3286.40     3528.65    935.63 o 
   9   7  14      760.63      452.04    919.24 o 
  11   7  14      240.83     1265.11    950.42 o 
  13   7  14      173.12     -567.56    794.58 o 
 -24   8  14      338.89      944.93    816.13 o 
 -22   8  14      532.77     1046.32    668.41 o 
 -20   8  14     1396.57     1522.59    703.90 o 
 -18   8  14      226.36     -654.50    436.33 o 
 -16   8  14      959.30      530.29    616.63 o 
 -14   8  14      479.56      485.47    906.52 o 
 -12   8  14      215.99      590.48    780.39 o 
 -10   8  14      889.40      712.60    747.48 o 
  -8   8  14     1966.21     1558.46    718.97 o 
  -6   8  14      700.76      951.18   1379.48 o 
  -4   8  14     1490.49     1885.21    778.20 o 
  -2   8  14      642.34      710.92    573.05 o 
   0   8  14     9231.56     9493.70   1195.86 o 
   2   8  14     7743.11     7542.61    885.40 o 
   4   8  14        0.35        1.65    551.68 o 
   6   8  14      919.20     1227.11    633.01 o 
   8   8  14       23.52      -63.89    945.93 o 
  10   8  14      400.96      214.98    726.68 o 
  12   8  14      257.76      327.57    787.89 o 
  14   8  14        6.75     -676.72    863.67 o 
 -23   9  14      481.06       90.00    687.99 o 
 -21   9  14      113.91      234.16    650.74 o 
 -19   9  14      189.22      681.85    672.34 o 
 -17   9  14        0.29      386.49    734.75 o 
 -15   9  14     3871.46     4289.84   2435.77 o 
 -13   9  14      220.55      547.98    835.57 o 
 -11   9  14     4063.61     5810.24   1102.29 o 
  -9   9  14     3327.95     2870.32    969.10 o 
  -7   9  14     1552.71     1327.10    737.25 o 
  -5   9  14    10445.10    11326.41   1263.31 o 
  -3   9  14     1153.90     1552.90    847.24 o 
  -1   9  14     2665.91     2047.61    627.46 o 
   1   9  14     3364.88     2859.82    633.46 o 
   3   9  14       30.14     -217.50    806.65 o 
   5   9  14        0.57     -306.41    585.02 o 
   7   9  14      297.60      399.08    625.47 o 
   9   9  14      753.64      274.36    823.60 o 
  11   9  14     1881.78     1945.41    987.81 o 
  13   9  14       14.54     -731.22   1006.62 o 
 -22  10  14      865.44      372.76    678.97 o 
 -20  10  14      932.34     1069.54   1119.32 o 
 -18  10  14       66.11      429.00    783.06 o 
 -16  10  14     2150.54     2651.91   1139.36 o 
 -14  10  14     1108.02      683.47    791.26 o 
 -12  10  14      861.00     1379.27    841.75 o 
 -10  10  14       12.04      278.72    749.99 o 
  -8  10  14      111.82     -587.49    579.56 o 
  -6  10  14      723.28      534.50    803.56 o 
  -4  10  14     1423.95     1654.16    783.06 o 
  -2  10  14       57.50      208.66    827.69 o 
   0  10  14        3.48     1604.00   1767.84 o 
   2  10  14       15.65      173.33    529.80 o 
   4  10  14     1288.11     1208.51    628.44 o 
   6  10  14      279.53      109.34    573.87 o 
   8  10  14      345.21      -87.92    715.98 o 
  10  10  14      692.06       26.72    969.65 o 
  12  10  14        0.07     -315.70    893.21 o 
 -21  11  14      518.65     1266.76   1085.85 o 
 -19  11  14      232.80      163.14    878.81 o 
 -17  11  14      553.07      497.28    985.34 o 
 -15  11  14      161.50       75.04    695.07 o 
 -13  11  14     1255.11      780.28    768.96 o 
 -11  11  14      690.70      677.48    776.18 o 
  -9  11  14     1368.99     1508.78    843.45 o 
  -7  11  14      350.22      504.15    751.92 o 
  -5  11  14      509.20     1009.99    867.22 o 
  -3  11  14     2317.46     3479.54   1036.93 o 
  -1  11  14     2832.19     1904.10    597.83 o 
   1  11  14       93.63     -371.40    461.53 o 
   3  11  14      796.26       -3.17    714.21 o 
   5  11  14      786.69      278.16    575.48 o 
   7  11  14       17.56      631.68    708.92 o 
   9  11  14       50.26     -449.87    701.40 o 
 -20  12  14      612.34     -157.06    736.26 o 
 -18  12  14       86.38      540.97   1765.73 o 
 -16  12  14      331.63       78.83    873.63 o 
 -14  12  14       38.01      257.50    886.38 o 
 -12  12  14     2184.60     1872.73    927.78 o 
 -10  12  14        6.93       57.47    862.61 o 
  -8  12  14     1137.55     1076.13    817.52 o 
  -6  12  14        3.20      688.89    850.61 o 
  -4  12  14     3084.59     3559.78    977.98 o 
  -2  12  14      897.99      160.79    888.66 o 
   0  12  14     1915.71     1257.79    670.64 o 
   2  12  14     1629.65     2335.15    735.95 o 
   4  12  14       10.13       25.97    596.20 o 
   6  12  14       40.88      596.18    760.15 o 
   8  12  14      509.45       30.47    664.33 o 
 -17  13  14       50.23      413.82    865.40 o 
 -15  13  14       38.87      193.24    771.79 o 
 -13  13  14      192.73      751.79    853.86 o 
 -11  13  14        3.16     -150.88    674.38 o 
  -9  13  14        1.66      121.56    672.72 o 
  -7  13  14      142.24      164.61    632.20 o 
  -5  13  14      316.84      236.48    735.76 o 
  -3  13  14       55.91      207.38    790.02 o 
  -1  13  14      359.57      755.24   1032.64 o 
   1  13  14        0.40       49.67    580.61 o 
   3  13  14      171.52     -141.11    524.85 o 
   5  13  14       51.59       67.14    679.11 o 
   7  13  14      142.79      496.37    755.89 o 
 -16  14  14        2.06     -389.50    947.37 o 
 -14  14  14      205.90     -373.45    755.03 o 
 -12  14  14     1114.04      908.23    885.78 o 
 -10  14  14      233.92        9.16    806.80 o 
  -8  14  14      597.66     1009.10   1025.63 o 
  -6  14  14      185.61      134.93    810.58 o 
  -4  14  14        9.36      159.76    919.65 o 
  -2  14  14       10.89      450.39   1017.79 o 
   0  14  14      435.42      941.40    890.99 o 
   2  14  14      283.36      438.66    576.57 o 
   4  14  14      121.93     -267.86    612.99 o 
 -11  15  14      200.58      578.82   1127.23 o 
  -9  15  14     1003.46      976.54    674.80 o 
  -7  15  14        4.24       63.43    707.30 o 
  -5  15  14       61.70     1119.63    877.53 o 
  -3  15  14     1305.33     1401.59   1023.56 o 
  -1  15  14     2221.67     2326.71   1316.42 o 
   1  15  14       14.24      185.88    864.20 o 
 -27   1  15       34.84      -84.71    546.44 o 
 -25   1  15     1464.48     1022.21    648.34 o 
 -23   1  15     3948.77     3415.80    786.96 o 
 -21   1  15      761.00      358.20    502.06 o 
 -19   1  15     3609.92     2836.89    636.75 o 
 -17   1  15      331.33     3318.56   1805.15 o 
 -15   1  15      294.74     -103.11    618.88 o 
 -13   1  15        0.19     1198.18    869.53 o 
 -11   1  15     7698.41     7646.26   1860.33 o 
  -9   1  15     1311.68     1172.82    760.52 o 
  -7   1  15       16.38      135.65    774.72 o 
  -5   1  15        9.16     -200.06    618.24 o 
  -3   1  15     4954.76     4540.73    690.69 o 
  -1   1  15     1703.06     2698.39    449.49 o 
   1   1  15       21.72      213.20    485.61 o 
   3   1  15      177.54      830.32    695.93 o 
   5   1  15      276.24     -177.23    484.07 o 
   7   1  15     1305.79     1424.69    789.70 o 
   9   1  15     1089.78      501.04    795.40 o 
  11   1  15     2176.62     2631.08    984.86 o 
  13   1  15        1.43      324.67    832.96 o 
  15   1  15       86.90      140.14    950.75 o 
 -26   2  15      338.11      258.72    487.75 o 
 -24   2  15        4.44      -80.68    562.66 o 
 -22   2  15     1737.45     1948.52    738.70 o 
 -20   2  15     4443.47     3714.68   1129.49 o 
 -18   2  15      370.28      934.32    656.35 o 
 -16   2  15      307.32      179.55    550.83 o 
 -14   2  15     3401.08     4432.81    923.56 o 
 -12   2  15     8286.49     9054.95   1037.57 o 
 -10   2  15      123.16      157.58    495.29 o 
  -8   2  15      432.93     -628.54    556.08 o 
  -6   2  15     2406.19     2096.84    513.02 o 
  -4   2  15      218.51     -853.67    630.62 o 
  -2   2  15      280.98      505.85    700.75 o 
   0   2  15     1642.12     1959.50    557.11 o 
   2   2  15      456.44      312.65    424.51 o 
   4   2  15      337.46      382.00    577.64 o 
   6   2  15      127.15      465.08    601.99 o 
   8   2  15     5548.33     4083.26   1355.83 o 
  10   2  15      831.85      981.64    735.51 o 
  12   2  15      911.79      481.65    859.71 o 
  14   2  15      855.86      970.64   1030.77 o 
 -27   3  15      317.19    36604.68  31115.10 o 
 -25   3  15     1811.07     1017.01    532.00 o 
 -23   3  15     2759.72     1720.48    612.66 o 
 -21   3  15     2305.64     1661.99    914.40 o 
 -19   3  15       60.94       -7.64    723.43 o 
 -17   3  15      711.80      664.25    595.38 o 
 -15   3  15     2128.93     2118.89    671.38 o 
 -13   3  15     3852.03     3450.29    856.69 o 
 -11   3  15      969.18      766.83    529.61 o 
  -9   3  15       83.68      530.46    536.35 o 
  -7   3  15      360.99      -47.16    472.00 o 
  -5   3  15     1892.37     1434.36    499.30 o 
  -3   3  15     9460.24     9799.60    777.94 o 
  -1   3  15     8231.63     8657.64    910.63 o 
   1   3  15       27.74     -194.63    432.34 o 
   3   3  15     1169.34     1065.08    567.91 o 
   5   3  15     2018.21     1605.32    753.37 o 
   7   3  15       23.13      169.26    801.72 o 
   9   3  15      305.84      119.37    718.91 o 
  11   3  15        1.66      -94.59    914.40 o 
  13   3  15        2.31     -374.79    899.92 o 
 -26   4  15     2550.20     1508.34    602.54 o 
 -24   4  15      104.82      734.50    718.97 o 
 -22   4  15     2431.08     3532.00    876.67 o 
 -20   4  15     3654.85     4659.65   1226.54 o 
 -18   4  15      111.17      777.76   1053.08 o 
 -16   4  15     4600.65     4418.72   1113.67 o 
 -14   4  15      620.30     1004.79    857.52 o 
 -12   4  15      370.14      450.43    513.66 o 
 -10   4  15     1449.18     1509.47    616.86 o 
  -8   4  15       51.83      118.31    498.54 o 
  -6   4  15     3518.92     2811.13    710.01 o 
  -4   4  15     9698.12     9792.06    778.65 o 
  -2   4  15      102.48      608.73    371.59 o 
   0   4  15    10334.52     9704.18    946.42 o 
   2   4  15     1371.05     1355.39    650.18 o 
   4   4  15     1640.15     1355.56    646.29 o 
   6   4  15      625.23     1020.77   1379.48 o 
   8   4  15       66.65     -390.03   1206.06 o 
  10   4  15       24.17      195.49    787.61 o 
  12   4  15      159.40     -630.62    632.79 o 
  14   4  15       81.60      629.35    860.15 o 
 -25   5  15      528.00      132.74    585.10 o 
 -23   5  15     1632.30     2292.53   1506.50 o 
 -21   5  15       71.83      553.02    832.09 o 
 -19   5  15     1128.23     1016.14    610.45 o 
 -17   5  15      109.01      939.26    839.08 o 
 -15   5  15     1862.35     2624.68    947.37 o 
 -13   5  15       84.46     -578.16    623.88 o 
 -11   5  15     3860.99     3669.63   1029.47 o 
  -9   5  15     7166.76     9113.34   1248.41 o 
  -7   5  15     1224.20     1242.41    722.27 o 
  -5   5  15       23.30     -264.32    518.28 o 
  -3   5  15      819.64      861.75    537.74 o 
  -1   5  15       28.52      480.67    480.46 o 
   1   5  15     7067.75     6359.19    824.59 o 
   3   5  15     1292.60     1770.30    625.26 o 
   5   5  15     3141.72     2278.11    936.42 o 
   7   5  15     2577.65     2818.87    861.32 o 
   9   5  15      525.79      326.08    684.98 o 
  11   5  15     2933.91     2527.17   1003.23 o 
  13   5  15     1691.81      882.33    985.34 o 
 -24   6  15       16.65     -838.91    709.68 o 
 -22   6  15     1099.51     1191.86    657.52 o 
 -20   6  15     1972.73     1855.06    663.16 o 
 -18   6  15     1058.08      777.17    632.20 o 
 -16   6  15     1407.45      779.56   1143.00 o 
 -14   6  15       14.36      222.43    803.06 o 
 -12   6  15      628.39     1389.53    843.62 o 
 -10   6  15        0.52      136.25    614.85 o 
  -8   6  15       17.40     -328.34    670.03 o 
  -6   6  15      939.50      295.38    575.53 o 
  -4   6  15        1.98      277.26    639.40 o 
  -2   6  15      553.72      526.49    605.52 o 
   0   6  15     1904.53     2024.15    570.29 o 
   2   6  15      523.94      980.02    614.68 o 
   4   6  15       13.02      113.83    634.60 o 
   6   6  15        3.19      781.48    930.80 o 
   8   6  15       64.68     -363.71    634.26 o 
  10   6  15       78.41     -103.20    820.94 o 
  12   6  15       70.15      -42.99    885.78 o 
 -25   7  15       22.11     -510.83    632.31 o 
 -23   7  15      538.01      676.55    677.39 o 
 -21   7  15        2.67      308.81    686.79 o 
 -19   7  15     1573.25     1063.03    651.51 o 
 -17   7  15     2003.29     2366.03    708.80 o 
 -15   7  15     2443.40     1656.38    859.82 o 
 -13   7  15        3.43     -233.74    639.19 o 
 -11   7  15      242.03      482.09    635.14 o 
  -9   7  15      217.85      670.03    746.91 o 
  -7   7  15     4685.07     4056.74    938.99 o 
  -5   7  15     3706.58     3791.20    884.94 o 
  -3   7  15     1079.08      948.16    748.86 o 
  -1   7  15        9.74     -208.44    523.12 o 
   1   7  15     4178.58     4267.31    762.26 o 
   3   7  15     3069.21     3641.99   1050.45 o 
   5   7  15      852.13     1163.74    679.42 o 
   7   7  15     3141.15     3762.36   1050.45 o 
   9   7  15      142.25     -563.55   1198.18 o 
  11   7  15      415.57     -781.53    728.59 o 
 -24   8  15        2.30      170.98    912.57 o 
 -22   8  15      432.20      875.55    722.52 o 
 -20   8  15      319.60      462.41    705.89 o 
 -18   8  15      204.02      320.93    623.47 o 
 -16   8  15      758.68      677.81    797.02 o 
 -14   8  15     1627.68     1480.44    920.25 o 
 -12   8  15     2138.71     1738.74    813.57 o 
 -10   8  15      678.46      615.70    719.46 o 
  -8   8  15    10372.79    11034.13   1384.94 o 
  -6   8  15        0.55      806.98    647.58 o 
  -4   8  15     5505.12     5166.02   1102.12 o 
  -2   8  15      213.05      341.94    473.81 o 
   0   8  15     1239.89     1508.34    683.56 o 
   2   8  15      853.79     1174.52    704.08 o 
   4   8  15      114.45       23.45    525.24 o 
   6   8  15       16.91      116.82    764.66 o 
   8   8  15      858.77      493.15   1040.52 o 
  10   8  15       35.56     -124.56    711.92 o 
  12   8  15      655.64     -398.44    897.56 o 
 -23   9  15      101.52      426.62    682.54 o 
 -21   9  15       27.66      325.38    608.08 o 
 -19   9  15        6.47     1029.65    937.80 o 
 -17   9  15        0.76     -546.96    914.40 o 
 -15   9  15     1033.35      607.96    826.03 o 
 -13   9  15       17.61     -223.49    898.63 o 
 -11   9  15      696.57      -68.82    926.80 o 
  -9   9  15      333.26     1915.13   1034.79 o 
  -7   9  15      167.82      609.20    772.51 o 
  -5   9  15      689.01    12691.22   2207.17 o 
  -3   9  15      136.80       10.91    736.26 o 
  -1   9  15       72.99       57.61    448.83 o 
   1   9  15        0.60     -191.54    581.88 o 
   3   9  15        4.68      548.80    603.08 o 
   5   9  15      222.49      124.89    638.17 o 
   7   9  15     1034.59     2019.38    941.95 o 
   9   9  15      894.53     1010.74    886.38 o 
 -20  10  15        7.32     -163.31    874.49 o 
 -18  10  15      780.78      538.34    835.20 o 
 -16  10  15     3011.81     2945.66   1041.56 o 
 -14  10  15     1725.08     1579.02    912.45 o 
 -12  10  15      351.00      851.15    925.07 o 
 -10  10  15      313.20      105.73    776.18 o 
  -8  10  15     4288.52     3643.89    965.72 o 
  -6  10  15      176.90     -523.34    677.41 o 
  -4  10  15     1872.52     1886.63   1025.42 o 
  -2  10  15        3.12      783.86    821.92 o 
   0  10  15       92.30      370.66    590.15 o 
   2  10  15       17.81      281.26    587.34 o 
   4  10  15     2427.45     2908.40    763.71 o 
   6  10  15     1529.16     1473.25    697.70 o 
   8  10  15      160.68     -411.08    671.07 o 
 -19  11  15      828.60      762.40    808.16 o 
 -17  11  15      103.79       64.17    937.97 o 
 -15  11  15     1141.84      240.94    830.38 o 
 -13  11  15       11.03      215.60    851.87 o 
 -11  11  15      149.42      315.31    925.27 o 
  -9  11  15      355.00      -56.06    730.38 o 
  -7  11  15     3909.96     4661.02   1126.63 o 
  -5  11  15     1290.79      818.54    763.57 o 
  -3  11  15      916.41     1129.20    857.04 o 
  -1  11  15      998.99     1211.02    889.84 o 
   1  11  15       18.87      271.72    559.57 o 
   3  11  15     1204.97      969.80    674.45 o 
   5  11  15       12.83     -442.12    604.33 o 
   7  11  15      223.72      -33.96    559.52 o 
 -18  12  15      107.69      -11.19    851.34 o 
 -16  12  15      500.58     2286.00   1159.38 o 
 -14  12  15      450.83      843.83   1053.08 o 
 -12  12  15       55.90      445.55    859.82 o 
 -10  12  15        0.42      244.97    718.20 o 
  -8  12  15       24.82     -202.57    647.64 o 
  -6  12  15      343.53      939.39   1206.06 o 
  -4  12  15      882.99     1557.63    913.58 o 
  -2  12  15       13.88      485.86    847.80 o 
   0  12  15      157.10     1138.82   1038.71 o 
   2  12  15        0.42        1.74    572.75 o 
   4  12  15      176.51     1008.99    708.59 o 
   6  12  15      364.94     2147.87   2750.70 o 
 -15  13  15     1841.96     1832.09   1079.94 o 
 -13  13  15      287.12     -407.01    941.95 o 
 -11  13  15      480.98     -763.40    780.02 o 
  -9  13  15      345.50      143.80    868.68 o 
  -7  13  15     1241.77     1635.17   1087.16 o 
  -5  13  15     1659.13     3515.77   2624.95 o 
  -3  13  15        8.32      857.95    878.26 o 
  -1  13  15       55.96      400.00    713.80 o 
   1  13  15      585.16      345.39    820.94 o 
   3  13  15      288.61     1261.89    694.61 o 
 -12  14  15      305.73     -129.86    833.25 o 
 -10  14  15      466.05      464.68    855.90 o 
  -8  14  15      236.72      703.66    855.36 o 
  -6  14  15      683.50     1021.03   1007.86 o 
  -4  14  15     1419.52     2187.20    967.40 o 
  -2  14  15       52.44      321.50    814.10 o 
   0  14  15      471.86     1003.93   1032.30 o 
 -24   0  16      901.49      478.46    957.94 o 
 -22   0  16      335.33      136.34    696.68 o 
 -20   0  16      411.13      886.89    778.78 o 
 -18   0  16     4090.59     3901.96   1125.94 o 
 -16   0  16      247.84       15.50    648.66 o 
 -14   0  16       84.30      -63.06    945.93 o 
 -12   0  16     1667.55     2490.95   1198.18 o 
 -10   0  16    11345.90    11808.35   2112.58 o 
  -8   0  16     1028.54      -47.30    961.69 o 
  -6   0  16     8059.25     9427.76   1891.86 o 
  -4   0  16    23193.86    26454.49   2522.48 o 
  -2   0  16     1377.49     1387.36    945.93 o 
   2   0  16     2021.51     1529.25    930.16 o 
   4   0  16      561.48      315.31   1198.18 o 
   6   0  16      368.85      804.04   1213.94 o 
   8   0  16     1625.18     1545.02   1103.58 o 
  10   0  16     1612.41     1292.77   1119.35 o 
  12   0  16     1674.14     2191.40   1277.00 o 
 -25   1  16        0.98      826.26    622.85 o 
 -23   1  16      539.69      892.31    683.45 o 
 -21   1  16      853.71     1025.42    557.30 o 
 -19   1  16     2171.83     2383.45    659.88 o 
 -17   1  16     2211.06     1923.68    711.92 o 
 -15   1  16     4436.04     4021.16    796.62 o 
 -13   1  16      713.28     1477.16    674.98 o 
 -11   1  16        9.68      338.93    561.60 o 
  -9   1  16      285.01      113.59    868.68 o 
  -7   1  16       42.00      195.42    690.89 o 
  -5   1  16     1517.34     1451.65    620.36 o 
  -3   1  16       45.43       90.71    457.78 o 
  -1   1  16      481.43     1409.04    459.27 o 
   1   1  16      984.97     1796.51    642.19 o 
   3   1  16      209.67     -236.48   1056.29 o 
   5   1  16     2882.66     1667.20    749.24 o 
   7   1  16     2488.29     1802.16    806.78 o 
   9   1  16      212.87     -142.00    740.77 o 
  11   1  16       52.75     -335.34    678.93 o 
  13   1  16      112.78     -444.11    799.03 o 
 -26   2  16        2.28     1356.41   1140.66 o 
 -24   2  16        5.89      325.06    646.70 o 
 -22   2  16      474.19      124.31    448.19 o 
 -20   2  16     1147.68     1307.22    800.56 o 
 -18   2  16      807.75     1460.89    688.69 o 
 -16   2  16       10.45        2.65    611.58 o 
 -14   2  16     1776.87     2571.03    799.47 o 
 -12   2  16     3376.02     3903.03    785.56 o 
 -10   2  16       37.22      452.48    591.57 o 
  -8   2  16      489.28      201.34    556.99 o 
  -6   2  16       50.19     -659.20    510.86 o 
  -4   2  16     1612.24     1817.63    489.13 o 
  -2   2  16     2852.58     2759.61    478.85 o 
   0   2  16       13.98      407.76    519.52 o 
   2   2  16     3053.95     2864.47    790.02 o 
   4   2  16       38.06      304.05    723.34 o 
   6   2  16       61.61     -441.43   1135.12 o 
   8   2  16     1118.75     1242.60    763.57 o 
  10   2  16      276.96      274.61    833.26 o 
  12   2  16      110.89      957.15   1021.07 o 
 -25   3  16      261.42      598.37    676.08 o 
 -23   3  16      529.60      819.66    765.45 o 
 -21   3  16     1678.08     1813.95   1043.46 o 
 -19   3  16     1351.61     1646.52   1109.88 o 
 -17   3  16      623.02      345.84    578.77 o 
 -15   3  16     3388.77     3613.74    796.16 o 
 -13   3  16       58.50      590.52    617.26 o 
 -11   3  16      985.82     1501.75    835.14 o 
  -9   3  16     3316.22     3222.53    772.72 o 
  -7   3  16     8611.40    10051.31   1023.49 o 
  -5   3  16     1257.39      667.32    481.16 o 
  -3   3  16      581.91      770.39    513.35 o 
  -1   3  16        8.79      444.23    471.80 o 
   1   3  16     2092.17     1700.87    603.12 o 
   3   3  16      745.72      800.60    611.92 o 
   5   3  16     2465.20     2283.85    809.80 o 
   7   3  16     2295.23     2302.35    902.77 o 
   9   3  16      426.04     1450.43   1371.60 o 
  11   3  16      261.37       78.29    797.95 o 
 -24   4  16       54.39      397.84    814.42 o 
 -22   4  16       59.12     -531.93    828.09 o 
 -20   4  16      180.23     1195.90    920.25 o 
 -18   4  16     3100.24     4086.28   1150.88 o 
 -16   4  16     2200.25     1824.92   1064.58 o 
 -14   4  16       76.82      436.18    830.53 o 
 -12   4  16        2.59     1347.13    905.03 o 
 -10   4  16      125.33     -268.21    468.90 o 
  -8   4  16       13.47     -234.55    544.22 o 
  -6   4  16      339.13      284.30    487.53 o 
  -4   4  16     3395.42     3409.61    666.16 o 
  -2   4  16     2981.05     4057.66    823.55 o 
   0   4  16     2073.25     3265.18    698.76 o 
   2   4  16     3437.41     6125.99   2332.02 o 
   4   4  16     1698.29     1543.91    772.60 o 
   6   4  16      160.54      156.26    629.78 o 
   8   4  16     1314.65      605.70    690.09 o 
  10   4  16       55.95      835.57   1434.66 o 
  12   4  16      107.59       63.06   1072.05 o 
 -25   5  16      364.69      130.10    651.95 o 
 -23   5  16     1182.05      431.96    659.35 o 
 -21   5  16       91.67     -304.80    747.48 o 
 -19   5  16      161.92     -442.88    851.45 o 
 -17   5  16       20.89     -613.21    693.47 o 
 -15   5  16      163.52      111.88    752.42 o 
 -13   5  16      231.39      622.13    815.96 o 
 -11   5  16     2318.92     2602.50    880.47 o 
  -9   5  16      459.65      607.65    765.18 o 
  -7   5  16      694.99     1551.15    779.68 o 
  -5   5  16     1454.41     1877.45    767.53 o 
  -3   5  16     1342.91     1879.49    828.98 o 
  -1   5  16      388.42      542.29    610.71 o 
   1   5  16     5015.39     4455.09    819.69 o 
   3   5  16     1115.78      434.74    554.48 o 
   5   5  16      117.01     1350.46   1253.36 o 
   7   5  16      176.52     -568.99    723.43 o 
   9   5  16       37.65     -423.70    890.99 o 
  11   5  16      319.17      483.48    886.38 o 
 -24   6  16        0.31      137.30    745.91 o 
 -22   6  16      712.36     1356.45    669.37 o 
 -20   6  16       60.62     -414.87    808.08 o 
 -18   6  16     3031.16     3444.56   1084.82 o 
 -16   6  16     1223.15     1286.83    840.94 o 
 -14   6  16      698.47     -237.50    993.23 o 
 -12   6  16     2975.54     3917.57   1176.01 o 
 -10   6  16      282.04      164.45    641.98 o 
  -8   6  16      482.18      289.86    684.43 o 
  -6   6  16       36.32     -141.35    780.39 o 
  -4   6  16      243.83      -31.53   1261.24 o 
  -2   6  16     1948.92     2106.75    682.58 o 
   0   6  16      209.95      -63.67    534.96 o 
   2   6  16     4417.89     4008.52    800.58 o 
   4   6  16     3619.85     3973.52   1206.06 o 
   6   6  16     1147.25     1354.90    754.13 o 
   8   6  16     4334.59     5593.99   1403.13 o 
  10   6  16      581.24      -71.18    751.93 o 
 -23   7  16       53.31     1173.00   1409.85 o 
 -21   7  16       29.15      -25.79    651.70 o 
 -19   7  16      195.23      888.67    969.67 o 
 -17   7  16       79.80     -795.67    814.77 o 
 -15   7  16       73.18      334.64   1111.47 o 
 -13   7  16     1202.38      653.51    818.56 o 
 -11   7  16      917.97      619.36    779.40 o 
  -9   7  16     1908.97     3802.49    933.24 o 
  -7   7  16    13905.16    13669.99   1416.38 o 
  -5   7  16     4962.90     6416.55   1781.50 o 
  -3   7  16      663.62      417.18   1135.12 o 
  -1   7  16     1565.18     2171.30    594.77 o 
   1   7  16      491.63      836.43    610.45 o 
   3   7  16      583.42     1151.88    633.34 o 
   5   7  16      427.21      554.37    915.60 o 
   7   7  16       23.47      612.74    744.66 o 
   9   7  16       12.02    -1041.17    787.61 o 
 -22   8  16      699.28      482.09    794.15 o 
 -20   8  16     1854.55     3360.72   1310.36 o 
 -18   8  16      546.08      -23.16    851.30 o 
 -16   8  16       90.20     -468.40    836.51 o 
 -14   8  16     2338.36     1630.50    946.97 o 
 -12   8  16     2783.28     2776.07   1040.14 o 
 -10   8  16      621.69     1878.52    866.11 o 
  -8   8  16      828.09      703.50    760.56 o 
  -6   8  16       66.33      433.24    810.68 o 
  -4   8  16      205.93      102.30    687.28 o 
  -2   8  16     1317.21      760.01    940.76 o 
   0   8  16     1475.54     1819.17    654.76 o 
   2   8  16      981.54     1382.72    690.39 o 
   4   8  16        7.75     -733.19    622.58 o 
   6   8  16      260.61     -468.04    886.62 o 
   8   8  16      372.10      -22.14   1277.00 o 
 -21   9  16      883.70       67.12    755.85 o 
 -19   9  16      726.34      751.08    922.42 o 
 -17   9  16      234.18     -717.37   1053.43 o 
 -15   9  16     4260.31     3036.14   1016.73 o 
 -13   9  16     1125.97     1152.49    819.31 o 
 -11   9  16      473.68      924.17    783.06 o 
  -9   9  16      815.07     1661.15    926.29 o 
  -7   9  16      908.59      199.32    616.85 o 
  -5   9  16      306.18      159.05    684.45 o 
  -3   9  16     1692.22     1216.99    830.75 o 
  -1   9  16      434.95      243.60    688.74 o 
   1   9  16     2119.56     1895.56    658.49 o 
   3   9  16     1216.80      941.87    561.16 o 
   5   9  16     1037.42      560.22    612.00 o 
   7   9  16     1430.67      759.81   1190.29 o 
 -20  10  16      212.61     -627.38    812.76 o 
 -18  10  16        0.57     -966.64    840.59 o 
 -16  10  16       12.63      370.65    805.40 o 
 -14  10  16      757.48     1118.65   1002.57 o 
 -12  10  16      815.57     -505.55    901.55 o 
 -10  10  16     1074.88     1018.58    796.55 o 
  -8  10  16      332.45      353.80    754.24 o 
  -6  10  16     1004.39      870.03    765.18 o 
  -4  10  16     2284.64     2159.41   1158.76 o 
  -2  10  16      169.68      900.73    742.07 o 
   0  10  16      169.45      647.31    848.40 o 
   2  10  16       84.56     -131.21    606.43 o 
   4  10  16       61.98     -451.84    628.03 o 
   6  10  16        1.91       93.14    712.09 o 
 -17  11  16       77.11      147.95    889.71 o 
 -15  11  16      109.66     -413.72    825.06 o 
 -13  11  16      344.23      298.30    877.83 o 
 -11  11  16     3113.90     2609.95   1006.71 o 
  -9  11  16      746.67      946.97    846.36 o 
  -7  11  16      208.26      548.52   1466.19 o 
  -5  11  16       47.95      153.24    818.18 o 
  -3  11  16     2310.83     2731.79   1108.16 o 
  -1  11  16      175.85      345.54    799.24 o 
   1  11  16      290.37     -186.93    657.63 o 
   3  11  16      410.85      542.55    591.30 o 
   5  11  16       74.47      168.80    605.48 o 
 -14  12  16     1265.92     1229.71    901.12 o 
 -12  12  16      614.79     -466.20   1332.18 o 
 -10  12  16     1640.92     1300.00    935.04 o 
  -8  12  16     2843.52     3347.54   1059.09 o 
  -6  12  16      106.14      793.39   1119.35 o 
  -4  12  16       30.69     -303.03    730.12 o 
  -2  12  16      646.51      488.37    740.77 o 
   0  12  16      639.70      584.39    980.88 o 
   2  12  16      224.50       45.53    922.28 o 
 -11  13  16       34.82     -388.54    759.77 o 
  -9  13  16      330.71      -43.81    719.46 o 
  -7  13  16      318.96     -124.67    722.30 o 
  -5  13  16       11.73     -327.46    859.82 o 
  -3  13  16       86.97      -86.16    818.56 o 
  -1  13  16        1.05      306.16    844.66 o 
 -23   1  17      666.95      358.59    586.93 o 
 -21   1  17     1207.10     1658.43    637.00 o 
 -19   1  17       39.80      470.61    526.48 o 
 -17   1  17      288.47      972.14    882.87 o 
 -15   1  17      696.77     1377.29    727.28 o 
 -13   1  17     8573.67    10450.75   1410.17 o 
 -11   1  17     2635.14     2311.95    729.39 o 
  -9   1  17       68.81       47.30   1040.52 o 
  -7   1  17     2039.79     3327.10   1046.02 o 
  -5   1  17     1482.84      402.02    764.63 o 
  -3   1  17     3514.38     2830.84    661.08 o 
  -1   1  17      845.29      939.45    495.39 o 
   1   1  17     1219.17      -15.77    993.23 o 
   3   1  17       67.45      346.84    867.10 o 
   5   1  17      168.03      -41.69    827.77 o 
   7   1  17      590.24      888.68    836.51 o 
   9   1  17     3079.28     2433.97   1123.29 o 
 -24   2  17     3447.54     3098.15    858.27 o 
 -22   2  17     5251.49     4929.09    996.50 o 
 -20   2  17        0.10     -128.43    479.49 o 
 -18   2  17      659.00     1027.07    768.21 o 
 -16   2  17      500.51      185.80    795.38 o 
 -14   2  17     2711.20     2394.65    768.72 o 
 -12   2  17      245.54     2851.25   2392.54 o 
 -10   2  17     3082.06     2634.54    696.57 o 
  -8   2  17      556.87      752.06    547.57 o 
  -6   2  17      303.57      790.25    649.75 o 
  -4   2  17     1301.96     1510.11    650.29 o 
  -2   2  17     5959.31     6281.28    826.24 o 
   0   2  17     1106.16     1859.26    824.72 o 
   2   2  17      246.61      581.40    650.35 o 
   4   2  17      956.41     1119.35   1324.30 o 
   6   2  17      651.50      788.27   1340.07 o 
   8   2  17      374.97      656.42    888.45 o 
  10   2  17      279.06     -161.03    929.28 o 
 -23   3  17      158.52      391.10    579.86 o 
 -21   3  17      339.91      696.22   1035.14 o 
 -19   3  17        0.83      232.26    863.19 o 
 -17   3  17       89.19      381.75    617.24 o 
 -15   3  17      505.07      407.36    755.72 o 
 -13   3  17     1002.24     2199.16    708.10 o 
 -11   3  17     2409.61     2107.32    661.28 o 
  -9   3  17     1341.46     1541.50    603.59 o 
  -7   3  17      864.04     1587.57    657.13 o 
  -5   3  17        2.77      -74.95    572.44 o 
  -3   3  17      174.66      103.92    543.88 o 
  -1   3  17      377.01      193.45    572.76 o 
   1   3  17       89.26      118.87    614.85 o 
   3   3  17      143.56      330.41    797.02 o 
   5   3  17       49.01      204.95   1261.24 o 
   7   3  17     1064.80     1245.47   1103.58 o 
   9   3  17      691.90     -630.62    930.16 o 
 -22   4  17      239.72     1284.03   1119.99 o 
 -20   4  17       23.67      426.13    915.73 o 
 -18   4  17       50.30     -507.20    779.40 o 
 -16   4  17     1986.07      621.86    939.09 o 
 -14   4  17     2753.29     3134.84   1041.56 o 
 -12   4  17     1857.31     1673.37    756.90 o 
 -10   4  17    11656.50    12254.33   1214.41 o 
  -8   4  17     2915.98     3138.79    776.98 o 
  -6   4  17     1633.29     1876.00    691.88 o 
  -4   4  17      617.25     1103.58   1040.52 o 
  -2   4  17       50.96     -344.60    565.05 o 
   0   4  17      190.16      875.30    863.89 o 
   2   4  17      625.67       12.06    754.13 o 
   4   4  17      216.86       72.45    664.88 o 
   6   4  17     3246.89     2703.78    847.24 o 
   8   4  17      779.75     -646.39    945.93 o 
  10   4  17     1078.43      914.40   1119.35 o 
 -23   5  17        0.31      599.85   1030.30 o 
 -21   5  17     2342.49     1343.65    974.05 o 
 -19   5  17     2596.83     2811.81    997.32 o 
 -17   5  17      121.00      851.54    847.02 o 
 -15   5  17      182.16     -119.19    818.18 o 
 -13   5  17     1187.56     1157.23    852.97 o 
 -11   5  17     2453.47     4386.66   1048.13 o 
  -9   5  17      177.33      203.46    940.76 o 
  -7   5  17       22.61     3242.36   2979.68 o 
  -5   5  17      972.63     1592.31   1261.24 o 
  -3   5  17       23.81      -68.90    600.75 o 
  -1   5  17     2192.32     2323.39    720.90 o 
   1   5  17     2597.80     2290.91    779.19 o 
   3   5  17       28.84     -104.26    639.82 o 
   5   5  17      347.58      151.85    738.26 o 
   7   5  17      884.35      480.80    835.79 o 
   9   5  17     1622.75     1277.11    825.98 o 
 -22   6  17       82.48        7.59    842.72 o 
 -20   6  17      242.94       15.08   1014.02 o 
 -18   6  17     1291.77     1776.63    902.77 o 
 -16   6  17      748.08      191.39    738.34 o 
 -14   6  17      303.22     1091.59    877.53 o 
 -12   6  17      169.99      546.54    837.13 o 
 -10   6  17     1305.03      268.01    734.75 o 
  -8   6  17     3316.24     2206.78    868.60 o 
  -6   6  17      786.60     1403.13    847.24 o 
  -4   6  17      339.75      575.10    740.77 o 
  -2   6  17        5.18     -346.84   1182.41 o 
   0   6  17      375.74      479.53    525.99 o 
   2   6  17     1233.81      963.65    620.87 o 
   4   6  17      548.58     -131.42    711.62 o 
   6   6  17        4.98      -35.39    799.03 o 
   8   6  17      506.17      420.87    874.73 o 
 -21   7  17        5.25     -136.43    715.40 o 
 -19   7  17      138.30      166.36    794.21 o 
 -17   7  17     1855.02     1531.00    889.84 o 
 -15   7  17        4.51     -351.66    935.04 o 
 -13   7  17      323.18     1255.42    976.27 o 
 -11   7  17      366.62      243.90    928.05 o 
  -9   7  17     2167.35     1998.71   1773.62 o 
  -7   7  17     3874.13     3891.60    993.23 o 
  -5   7  17        6.53      299.54    993.23 o 
  -3   7  17      303.03      483.48    787.89 o 
  -1   7  17        0.47     -204.95    718.91 o 
   1   7  17       98.85     -262.08    662.92 o 
   3   7  17      766.34     1411.38    814.42 o 
   5   7  17     1006.87      858.11    809.23 o 
   7   7  17      205.70      -51.87    825.32 o 
 -20   8  17        2.57     -522.53    985.34 o 
 -18   8  17      382.97      297.97    923.87 o 
 -16   8  17      153.54      650.07   1860.33 o 
 -14   8  17      117.08      790.00    813.57 o 
 -12   8  17        5.29      275.06    924.00 o 
 -10   8  17     1846.85     1895.73    874.49 o 
  -8   8  17     1674.38     1480.57    760.64 o 
  -6   8  17       33.23     -914.40   1229.71 o 
  -4   8  17       36.23     -291.66    635.43 o 
  -2   8  17     2423.02     2925.54    920.25 o 
   0   8  17      592.64      393.33    746.15 o 
   2   8  17      751.88      611.57    718.51 o 
   4   8  17      418.26     1015.95    928.05 o 
   6   8  17      166.25     -680.78    888.45 o 
 -19   9  17       31.89      -21.16    811.74 o 
 -17   9  17      855.04     1292.77    969.87 o 
 -15   9  17      289.88      544.36    902.34 o 
 -13   9  17      824.02      739.80   1040.14 o 
 -11   9  17      902.53      893.12    876.93 o 
  -9   9  17      121.88     -348.46    652.08 o 
  -7   9  17       54.58     -977.46   1308.54 o 
  -5   9  17      313.26     -501.74    891.62 o 
  -3   9  17        0.13      894.85    825.22 o 
  -1   9  17      115.41      331.73    758.10 o 
   1   9  17      283.66      746.99    829.56 o 
   3   9  17      402.96        2.63    585.71 o 
   5   9  17      332.14      257.44    914.77 o 
 -16  10  17      265.02     -676.21    847.28 o 
 -14  10  17      204.92      975.49    903.24 o 
 -12  10  17      211.72      340.53    964.74 o 
 -10  10  17       29.37      543.17    885.78 o 
  -8  10  17      117.33     -425.67   1008.99 o 
  -6  10  17     2499.77     2689.49   1007.86 o 
  -4  10  17      214.42      127.41    778.70 o 
  -2  10  17      441.49      995.58    844.58 o 
   0  10  17      247.42     1438.04    929.28 o 
   2  10  17      770.04      488.73   1387.36 o 
 -13  11  17     1041.33       51.99    785.87 o 
 -11  11  17      492.68     -655.74   1014.27 o 
  -9  11  17      946.41     1891.86   1324.30 o 
  -7  11  17     2079.64     2288.54   1608.08 o 
  -5  11  17      142.60       53.89    824.28 o 
  -3  11  17       51.66      513.81    816.62 o 
  -1  11  17       29.94      315.91    945.93 o 
   1  11  17        6.53     -259.20    650.67 o 
 -10  12  17       60.91      394.14   1198.18 o 
  -8  12  17      159.40     1545.02   1324.30 o 
  -6  12  17      140.66      687.11    898.02 o 
  -4  12  17      685.16      971.00    918.04 o 
 -22   0  18      371.74     -181.85    957.94 o 
 -20   0  18     4070.57     4756.00   1147.58 o 
 -18   0  18      545.99      581.28    771.83 o 
 -16   0  18     6573.15     6639.29   1915.51 o 
 -14   0  18     4004.38     5447.36   1200.11 o 
 -12   0  18     2382.65     6101.24   1639.61 o 
 -10   0  18      139.85     1623.85   1418.89 o 
  -8   0  18       73.02      788.27   1340.07 o 
  -6   0  18     7201.95     5849.00   1529.25 o 
  -4   0  18     1068.56      315.31   1292.77 o 
  -2   0  18      174.03     -819.81    977.46 o 
   0   0  18     4004.18     3941.37   1434.66 o 
   2   0  18      519.29      299.54    788.27 o 
   4   0  18      836.76      362.61   1245.47 o 
   6   0  18     8725.64     7583.20   1718.44 o 
   8   0  18     1252.51     1513.49   1119.35 o 
 -21   1  18      672.47      499.69    612.55 o 
 -19   1  18       10.02      428.76    571.17 o 
 -17   1  18      505.62      655.38    601.61 o 
 -15   1  18      115.28      458.36    672.15 o 
 -13   1  18        0.79     -239.99    575.01 o 
 -11   1  18     2902.54     2425.85    732.52 o 
  -9   1  18      958.78     1118.58    710.66 o 
  -7   1  18      274.28      788.27   1072.05 o 
  -5   1  18     2523.62     2056.27   1040.52 o 
  -3   1  18     1574.98      853.31    691.64 o 
  -1   1  18       98.08      709.45    819.81 o 
   1   1  18        1.66      488.73    851.34 o 
   3   1  18      340.16      809.23    857.45 o 
   5   1  18     1822.08      667.16    832.35 o 
   7   1  18       55.22      757.09    757.81 o 
 -22   2  18      638.34      264.78    432.43 o 
 -20   2  18      207.12      649.26    901.12 o 
 -18   2  18      421.46      519.39    888.67 o 
 -16   2  18       71.66     -251.51    610.63 o 
 -14   2  18       26.49      365.36   1117.86 o 
 -12   2  18      391.85      423.04    643.80 o 
 -10   2  18       33.46      144.89    581.27 o 
  -8   2  18     2727.91     2799.63    726.22 o 
  -6   2  18     2656.38     2057.15    896.94 o 
  -4   2  18      200.50     -346.84   1072.05 o 
  -2   2  18     2675.16     1816.10    644.24 o 
   0   2  18       86.79      567.56   1166.65 o 
   2   2  18       29.59     -551.79   1072.05 o 
   4   2  18       24.41     1008.99   1324.30 o 
   6   2  18       23.70      250.54    802.58 o 
 -21   3  18      295.68      107.30    893.19 o 
 -19   3  18     2133.03      933.37    965.93 o 
 -17   3  18     3548.60     3630.34    893.45 o 
 -15   3  18       23.19     -331.47    629.48 o 
 -13   3  18     3843.34     3724.29    927.38 o 
 -11   3  18       37.41      252.92    649.78 o 
  -9   3  18     6050.01     6237.22    999.72 o 
  -7   3  18     2036.79     1734.33    647.74 o 
  -3   3  18     1216.19     2358.19    805.40 o 
  -1   3  18       89.60      194.99    559.18 o 
   1   3  18      306.99      404.90    661.39 o 
   3   3  18     1766.30      804.04   1229.71 o 
   5   3  18      947.03     2002.22   1466.19 o 
   7   3  18      358.89     -520.26   1261.24 o 
 -20   4  18     1262.31      859.22   1148.23 o 
 -18   4  18       54.49     -418.78    873.09 o 
 -16   4  18       25.13      341.04    937.80 o 
 -14   4  18      534.65     -104.34    719.46 o 
 -12   4  18        7.28      199.01    503.50 o 
 -10   4  18      172.87      345.38    526.50 o 
  -8   4  18     2536.95     2528.50    813.25 o 
  -6   4  18     2807.13     3334.35    814.92 o 
  -4   4  18      305.91     -138.81    696.57 o 
  -2   4  18      199.10      516.32    827.69 o 
   0   4  18      226.64      968.65    618.63 o 
   2   4  18      357.97      582.80    834.99 o 
   4   4  18      154.72     -469.69    672.92 o 
   6   4  18      613.78     1639.61   1418.89 o 
 -21   5  18       94.34     -135.18    969.67 o 
 -19   5  18        6.25      694.64    910.66 o 
 -17   5  18      364.03     -137.32    803.56 o 
 -15   5  18       25.83     -199.82    701.26 o 
 -13   5  18      962.41      576.26    927.35 o 
 -11   5  18      744.88      667.29   1023.97 o 
  -9   5  18      428.91     -144.78    763.39 o 
  -7   5  18       79.92      143.32    819.81 o 
  -5   5  18      775.94     1765.73   1277.00 o 
  -3   5  18        7.48      356.61    863.48 o 
  -1   5  18      859.95      949.73    755.03 o 
   1   5  18        2.76      816.97    828.09 o 
   3   5  18      270.26      387.13    846.22 o 
   5   5  18      126.20      124.18    763.48 o 
 -20   6  18      328.29      142.34    882.24 o 
 -18   6  18      147.48      859.75   1158.76 o 
 -16   6  18       55.49      503.29    898.22 o 
 -14   6  18      776.26     1324.30    880.68 o 
 -12   6  18       93.50     -263.69    808.08 o 
 -10   6  18      706.65      -25.71    931.46 o 
  -8   6  18     1378.70     2037.84   1025.72 o 
  -6   6  18     2786.78     3389.58   1403.13 o 
  -4   6  18      131.21      338.96    869.53 o 
  -2   6  18     1871.50     1718.64    930.16 o 
   0   6  18        2.75     1774.54    995.45 o 
   2   6  18      425.44     1392.13   1008.99 o 
   4   6  18      222.81     -336.06    875.40 o 
 -19   7  18     1987.28     2351.36    987.47 o 
 -17   7  18      320.85     -185.39    886.43 o 
 -15   7  18      466.63      -47.30    768.71 o 
 -13   7  18      263.33      930.48   1098.22 o 
 -11   7  18       22.17      609.10    965.39 o 
  -9   7  18      569.25      704.70    813.57 o 
  -7   7  18      364.34      -31.53    961.69 o 
  -5   7  18       19.44      590.72    806.65 o 
  -3   7  18      609.57      519.03    712.42 o 
  -1   7  18        1.07      772.84   1513.49 o 
   1   7  18      172.30     1141.96   1007.86 o 
   3   7  18     1636.26     2720.94   1040.14 o 
 -16   8  18     2734.67     2626.50   1053.43 o 
 -14   8  18       78.41      930.48   1088.55 o 
 -12   8  18      388.91       72.32    863.91 o 
 -10   8  18     1432.79     1440.34    891.14 o 
  -8   8  18     1524.68      914.40   1103.58 o 
  -6   8  18      501.52     1135.46    763.57 o 
  -4   8  18     2211.85     2252.33   1070.02 o 
  -2   8  18        5.24      558.35    989.16 o 
   0   8  18       66.34     -344.76    774.92 o 
   2   8  18      908.92      472.96   1072.05 o 
 -15   9  18      871.90     -510.52    969.63 o 
 -13   9  18       41.97      952.79   1106.62 o 
 -11   9  18      332.54     1264.85    987.27 o 
  -9   9  18      371.61      252.25   1056.29 o 
  -7   9  18       39.65     -961.69    914.40 o 
  -5   9  18     2976.53     2687.74   1679.02 o 
  -3   9  18       43.91      202.11   1048.40 o 
  -1   9  18      586.95      416.60    799.24 o 
   1   9  18     2060.35     1325.07    905.15 o 
 -12  10  18        0.30      -36.65    836.94 o 
 -10  10  18       14.52     -804.04    898.63 o 
  -8  10  18        0.24      331.08   1198.18 o 
  -6  10  18      264.79      869.28   1079.94 o 
  -4  10  18       13.24      -49.83   1174.53 o 
  -2  10  18      164.21      516.32    958.52 o 
 -19   1  19      349.57      738.85    554.84 o 
 -17   1  19      707.39     1847.55    639.43 o 
 -15   1  19     1661.41      556.10    768.87 o 
 -13   1  19     2500.31     2092.10    805.52 o 
 -11   1  19       12.70      699.86    602.41 o 
  -9   1  19      647.48      613.86    742.18 o 
  -7   1  19      250.17      -18.97    555.10 o 
  -5   1  19      568.86     -788.27   1277.00 o 
  -1   1  19     3072.12     2505.65    830.01 o 
   1   1  19      154.00      472.23    840.28 o 
   3   1  19     1008.25     2016.55    915.60 o 
 -20   2  19       11.12      458.03    584.64 o 
 -18   2  19     1033.78      430.09    647.17 o 
 -16   2  19      962.28     1217.26    822.78 o 
 -14   2  19     1029.46      979.23    703.66 o 
 -12   2  19     4967.71     5351.10    991.01 o 
 -10   2  19     1563.29     1583.29    693.03 o 
  -8   2  19      625.33      250.11    727.55 o 
  -6   2  19      123.37       65.46    878.78 o 
  -4   2  19     2591.89     3883.21   1014.27 o 
   0   2  19       41.87     -236.48    867.10 o 
   2   2  19      416.66      583.32   1229.71 o 
   4   2  19       12.60     -141.89    869.53 o 
 -19   3  19        9.08       64.70    906.46 o 
 -17   3  19      187.70       60.55    845.37 o 
 -15   3  19      177.68       67.57    681.51 o 
 -13   3  19      418.76      457.58    641.71 o 
 -11   3  19      862.34      384.70    645.59 o 
  -9   3  19      676.60      752.98    703.89 o 
  -7   3  19      150.25     -144.73    536.48 o 
  -5   3  19      772.59     2033.75   1545.02 o 
  -3   3  19      224.20      442.43    717.92 o 
  -1   3  19       48.85     1891.86   1229.71 o 
   1   3  19       21.53      851.34    930.16 o 
   3   3  19       62.78       31.53    930.16 o 
 -18   4  19        1.09      446.07   1036.93 o 
 -16   4  19     1728.94     3050.59   1189.30 o 
 -14   4  19      991.12      275.11    912.70 o 
 -12   4  19      719.77     1273.97   1292.77 o 
 -10   4  19     1316.36     1081.05    676.98 o 
  -8   4  19      328.25      160.37    662.08 o 
  -6   4  19       15.25      472.96   1056.29 o 
  -4   4  19     2843.69     3228.74    965.22 o 
  -2   4  19      450.09      545.84    841.61 o 
   0   4  19     1383.11     2222.93   1261.24 o 
   2   4  19     2041.06     1371.60   1324.30 o 
 -17   5  19     1474.17     1754.66    989.16 o 
 -15   5  19     1631.27     2281.15    997.69 o 
 -13   5  19     1375.47      657.11    954.55 o 
 -11   5  19     1361.25      677.92    791.50 o 
  -9   5  19     3100.69     2917.75   1078.59 o 
  -7   5  19       16.28       31.53   1308.54 o 
  -5   5  19      971.74     1538.50    889.84 o 
  -3   5  19        4.68      353.15    814.02 o 
  -1   5  19     1616.11     1702.67   1340.07 o 
   1   5  19      452.20     -346.84    945.93 o 
 -16   6  19        4.85      160.36    765.18 o 
 -14   6  19       14.94     -329.82   1030.27 o 
 -12   6  19      599.01      356.30    839.22 o 
 -10   6  19      357.66      528.36   1003.31 o 
  -8   6  19     1395.50      630.62   1135.12 o 
  -6   6  19     1412.33     1387.36   1198.18 o 
  -4   6  19      147.73      426.50   1213.94 o 
  -2   6  19       20.03      629.97    799.24 o 
   0   6  19       14.83      157.65    993.23 o 
 -15   7  19       19.97      -73.49   1083.45 o 
 -13   7  19      285.06       -3.61   1111.47 o 
 -11   7  19        0.94      481.85    877.30 o 
  -9   7  19      616.30     -189.19   1119.35 o 
  -7   7  19       42.61      599.09   1434.66 o 
  -5   7  19      274.64       57.51    696.14 o 
  -3   7  19       82.69      982.19    940.51 o 
  -1   7  19      731.59     1113.17    840.59 o 
 -12   8  19     1925.95     2769.80   1742.09 o 
 -10   8  19      169.26     -914.40   1024.76 o 
  -8   8  19      440.03      646.39   1150.88 o 
  -6   8  19       37.31      542.52    813.68 o 
  -4   8  19      803.45     2144.11   1450.43 o 
 -16   0  20     1662.21     1827.31    945.80 o 
 -14   0  20      187.85      361.37    991.97 o 
 -12   0  20      355.20     1192.11    796.55 o 
 -10   0  20     2097.47     2222.93    847.02 o 
  -8   0  20     3261.06     2475.18   1292.77 o 
  -6   0  20       68.34    -1024.76   1198.18 o 
   0   0  20      390.10      630.62    882.87 o 
 -15   1  20     1305.52     1632.23    668.71 o 
 -13   1  20       60.78      -61.79    616.52 o 
 -11   1  20     1426.77     1056.95    708.83 o 
  -9   1  20      508.65      876.73    624.13 o 
  -7   1  20      348.40      248.32    663.52 o 
  -1   1  20      466.05      520.26    930.16 o 
 -16   2  20      469.08     -149.85    642.84 o 
 -14   2  20      223.06      301.62    687.00 o 
 -12   2  20     1564.41     1434.77    687.89 o 
 -10   2  20      114.45      378.00    649.39 o 
  -8   2  20     1656.10     2600.02    900.53 o 
  -6   2  20       30.07      725.21   1466.19 o 
 -15   3  20      589.86     -490.96    644.61 o 
 -13   3  20        1.96      792.66    679.91 o 
 -11   3  20      495.54      958.10    662.96 o 
  -9   3  20       77.30       91.93    715.77 o 
  -7   3  20     4229.85     4493.16   1702.67 o 
  -5   3  20     2417.91     2388.57    886.43 o 
 -14   4  20       66.08      414.44    852.76 o 
 -12   4  20      243.43      644.27    827.77 o 
 -10   4  20     1294.00     1768.29   1064.58 o 
  -8   4  20     2144.07      536.03   1103.58 o 
  -6   4  20      262.97     2238.70   1371.60 o 
  -4   4  20        6.27      837.68    836.94 o 
  -2   4  20        0.01     1135.12   1229.71 o 
 -11   5  20      103.50      472.52    944.95 o 
  -9   5  20      317.27        0.00   1135.12 o 
  -5   5  20        2.30     5564.01   4540.46 o 
                                                 
